# Supplementary material for: RUFY3 regulates endolysosomes perinuclear positioning, antigen presentation and migration in activated phagocytes
Source: Nat Commun. 2023 Jul 18;14:4290. doi: 10.1038/s41467-023-40062-x (PMC10354229; doi:10.1038/s41467-023-40062-x)
Supplement: Supplementary file 4 — Supplementary Data 1 [file 41467_2023_40062_MOESM4_ESM.xlsx]

## Sheet: Feuil1
	Supplementary Data
	REAGENT or RESOURCE	SOURCE	IDENTIFIER
	Antibodies (BLUE = IF // ORANGE = FLOW // BLACK = IHC // Green = Western Blot)
	Anti-goat IgG Alexa Fluor 555, donkey, 1:1 000	Invitrogen	Cat#A-11057
	Anti-mouse ARL8B, Rabbit IgG, 1:100	Proteintech	Cat#13049-1-AP
	Anti-mouse B220 (Clone: RA3-6B2) pure, rat, 1:100	Biolegend	Cat#103251
	Anti-mouse β-actin (Clone: AC15), mouse IgG1, 1:20 000	Merck	Cat#A5441-100UL
	Anti-mouse ß-tubulin, mouse (2 28 33), 1:500	Invitrogen	Cat#32-2600
	Anti-mouse CD3 (Clone 17A2) pure, rat, 1:100	Biolegend	Cat#100202
	Anti-mouse CD3 (Clone 17A2) BV711,rat, 1:200	BD Bioscience	Cat#740739
	Anti-mouse CD3 (Clone: 145-2C11) BV421, rat, 1:100	Biolegend	Cat#BLE100335
	Anti-mouse CD4 (Clone GK1.5) PE, rat, 1:200	Biolegend	Cat#100408
	Anti-mouse CD8 (Clone 3B5) Alexa Fluor 700, mouse IgG2a, 1:200	Invitrogen	Cat#MHCD0829
	Anti-mouse CD11b (Clone M1/70) BV605, rat, 1:200	BD Bioscience	Cat#8190980
	Anti-mouse CD11c (Clone N418) PE-Cy7, rat, 1:400	Biolegend	Cat#B222652
	Anti-mouse CD16/CD32 Mouse BD Fc Block™ (Clone: 2.4G2), rat, 1:200	BD Pharmigen	Cat#553142
	Anti-mouse CD24 (Clone M1/69) BV711, rat, 1:200	BD Bioscience	Cat 9043567
	Anti-mouse CD44 (Clone IM7) BV480, rat, 1:200	BD Bioscience	Cat#566200
	Anti-mouse CD69 (Clone H1.2F3) APC, Hamster 1:200	Biolegend	Cat#104514
	Anti-mouse CD74 (Clone In-1), Rat 1:1000	Biolegend	Cat#151002
	Anti-mouse CD86 (Clone GL-1) APC, rat, 1:300	Biolegend	Cat#105012
	Anti-mouse CD103 (Clone 2E7) BV605, hamster 1:100	BD Bioscience	Cat#748257
	Anti-mouse CD172a (SIRP-α, Clone P84) PE, rat, 1:100	BD Bioscience	Cat#5191597
	Anti-mouse CXCR6 (Clone SA051D1) PE-Dazzle, rat 1:100	Biolegend	Cat#151117
	Anti-mouse EEA1, goat, 1:100	MyBiosource	Cat#423213
	Anti-mouse F4/80 (Clone BM8) BV711, rat, 1:200	Biolegend	Cat#123147
	Anti-mouse HA, mouse (Clone C29F4), 1:1000	Cell signaling	Cat#2367
	Anti-mouse IgG1 Alexa Fluor 488, goat, 1:1 000	Invitrogen	Cat#A-21121
	Anti-mouse IgG1 Alexa Fluor A568, goat , 1:1 000	Invitrogen	Cat#A-21124
	Anti-mouse IgG2a Alexa Fluor 488, goat, 1:1 000	Invitrogen	Cat#A21131
	Anti-mouse IgG2a Alexa Fluor 568, goat, 1:1 000	Invitrogen	Cat#A21134
	Anti-mouse IFN-γ (Clone XMG1.2) PE, rat, 1:200	BD Bioscience	Cat#554412
	Anti-mouse LAMP1 Alexa Fluor 647 (Clone: 1D4B), rat IgG2b, 1:100	Biolegend	Cat#121610
	Anti-mouse LAMP2 (Clone: GL2A7), rat IgG2b, 1:100	Invitrogen	Cat#MA1-165
	Anti-mouse Ly-6C (Clone: HK1.4) BV711, rat, 1:200	Biolegend	Cat#128037
	Anti-mouse Ly-6C (Clone AL-21) FITC, rat, 1:200	BD Bioscience	Cat#553104
	Anti-mouse Ly6-G (Clone: 1A8) PE-Cy7, rat, 1:200	Biolegend	Cat#127618
	Anti-mouse MHC I (clone SF1-1.1) PE, mouse IgG2a, 1:200	Biolegend	Cat#116608
	Anti-mouse MHC-II (Clone M5/114.15.2), rat, 1:100	eBioscience	Cat#14-5321-52
	Anti-mouse MHC-II (Clone M5/114.15.2) BV480, rat, 1:200	BD Bioscience	Cat#566088
	Anti-mouse MHC-II (Clone: M5/114.15.2) Alexa Fluor 700, rat, 1:300	eBioscience	Cat#56-5321-82
	Anti-mouse MHC-II (Clone M5/114.15.2) BUV805, rat, 1:500	BD Bioscience	Cat#748844
	Anti-mouse Myc (Clone: 9B11), mouse IgG2a, 1:1 000	Cell signaling	Cat#2276
	Anti-mouse NK1.1 (Clone PK136) BV421, mouse IgG2a 1:200	Biolegend	Cat#108741
	Anti-mouse NK1.1 (Clone PK136) BV510, mouse IgG2a, 1:300	Biolegend	Cat#108373
	Anti-mouse Rab11A (Clone: 3H18L5), rabbit IgG, 1:100	Invitrogen	Cat#700184
	Anti-mouse RIPX/RUFY3, rabbit IgG, 1:1000	Novus Biological	NBP1-89614
	Anti-mouse Syntaxin6, rabbit IgG, 1:100	Proteinteich	Cat#1034-1-AP
	Anti-mouse IgG HRP, goat, 1:5000	Invitrogen	Cat#31430
	Anti-mouse TCR γδ (Clone 11F2) PE-Cy7, 1:200	BD Bioscience	Cat#655410
	Anti-rabbit IgG Alexa Fluor 568, goat, 1:1 000	Invitrogen	Cat#A-21428
	Anti-rabbit IgG Alexa Fluor 555, goat, 1:1 000	Invitrogen	Cat#A-11011
	Anti-rabbit IgG HRP, goat, 1:10 000	Invitrogen	Cat#31460
	Anti-rat IgG Alexa Fluor 647, goat, 1:1 000	Invitrogen	Cat#A-21247
	Anti-rat IgG Alexa Fluor 488, goat, 1:1 000	Jackson Immunoresearch	Cat#712-545-153
	Anti-rat IgG Alexa Fluor 555, goat, 1:1 000	Invitrogen	Cat#A-21434
	Biological Samples
	-	-	-
	Chemicals, Peptides, and Recombinant Proteins
	BD Perm/Wash™ Perm/Wash Buffer	BD Bioscience	Cat#554723
	BSA – Standard Grade - lyophilized	Seqens	Cat#1000-70
	β-mercaptoethanoel	VWR	Cat#0482-100ML
	CpG A – TLR9 Ligand	InvivoGen	Cat#tlrl-2216
	Dimethyl sulfoxide (DMSO)	Merck	Cat#D8418-100ML
	DQ™ Ovalbumine	Thermofischer	Cat#D-12053
	DMEM mediium	Gibco	Cat#41965-039
	DPBS medium	Gibco	Cat#14190-094
	EBSS, no calcium no magnesium	Gibco	Cat#14155063
	Geneticin, G-418 Sulfate	Gibco	Cat#11811-023
	Gentamicin	Merck	Cat#G1272-10ML
	HEPES 1M	Gibco	Cat#15630080
	Igepal® CA-630	Merck	Cat#18896
	Ionomycin	Invivogen	Cat#inh-ion
	L-glutamine	Life technologies	Cat#25030-024
	LHVS	Merck	Cat#170111-28-1
	LPS extrapure from E. coli (O55:B5) – TLR4 ligand	Merck	Cat#L45.24
	Mouse Interferon alpha	R&D system	Cat#12100-1
	Mouse Interferon gamma	Ozyme	Cat#BLE575308
	MEM, NEAA	Gibco	Cat#11140050
	Nocodazole	Merck	Cat#M1404
	Ovalbumine	InvivoGen	Cat#vac-stova
	Ovalbumine peptide 323-339	InvivoGen	Cat#vac-isq
	PLA Duolink® in situ mounting medium with DAPI	Merck	Cat#DUO82040
	PLA Duolink® probe anti-mouse minus	Merck	Cat#DUO92004
	PLA Duolink® probe anti-rabbit plus	Merck	Cat#DUO92002
	Phorbol myristate acetate	Invovogen	Cat#tlr-pma
	Poly(I:C) (Low Molecular Weight) – TLR3 ligand	InvivoGen	Cat#tlrl-picw
	RPMI medium	Gibco	Cat#21875-034
	Saponine	Merck	Cat#47036
	Sodium pyruvate	Life Technologies	Cat#11360-039
	Triton 100X	Merck	X100-100ML
	VPS34-IN1	Merck milipore	Car#532628001
	YM201636 (PIKfyve inhibitor)	InvivoGen	Cat#inh-ym20
	Critical Commercial Assays
	CD11c MicroBeads UltraPure, mouse	Miltenyi	Cat#130-125-835
	Duolink® in situ PLA red kit mouse/rabbit	Merck	Cat#DUO92101-1KT
	FIexalble viability Dyes eFluor 780, 1:1000	eBioscience	Cat#2039434
	IL-2 mouse ELISA kit	Invitrogen	Cat#BMS601TEN
	LIVE/DEAD™ Fixable Aqua Dead Cell Stain (BV510)	Thermo Fisher	Cat#L34957
	Experimental Models: Cell Lines
	E. coli WT	Roquilly Lab	DH5α strain
	E. coli YFP	Roquilly Lab	DH5α strain
	Mouse: DO11 T hybridoma T cells	Pierre lab	N/A
	Mouse: RAW264.7 cells	ATCC	SCRC-1008
	Mouse: RAW 264.7 cells rufy3-/-	GRIS lab, Xinxiang Medical University	N/A
	Mouse: RAW 264.7 cells rufy3-/- + irufy3	This paper	N/A
	Mouse: RAW 264.7 cells rufy3-/- + nrufy3	This paper	N/A
	S.enterica WT GFP	JPGlab	Strain 12023G
	S.enterica WT GFP + PiPB2-HA	JPGlab	Strain AAG020G
	S.enterica DsifA	JPGlab	Strain DH215K
	Deposited Data
	360-ASOD : 360° Angular Scanning monitoring Organelle Distribution	This paper	Github : https://github.com/Imagimm-CIML/Determining-cell-polarisation
	Experimental Models: Organisms/Strains
	Mouse : CD11c cre rufy3 flx/flx	CIPHE	N/A
	Mouse: C57BL/6J	The Jackson Laboratory	Stock 000664
	Other
	FlowJo	Treestar	V10.8.1
	Imaris	Oxford Instruments	V9.9
	ImageJ	Fiji	V1.53s
	Prism 9	GraphPad	V9.3
	Seaview	Galtier, N., Gouy, M. and Gautier, C.	V3.2
	Zen Black	Carl Zeiss	V3.9
	Zen lite	Carl Zeiss	V3.5
