# Supplementary material for: RUFY3 regulates endolysosomes perinuclear positioning, antigen presentation and migration in activated phagocytes
Source: Nat Commun. 2023 Jul 18;14:4290. doi: 10.1038/s41467-023-40062-x (PMC10354229; doi:10.1038/s41467-023-40062-x)
Supplement: Supplementary file 6 — Source Data [file 41467_2023_40062_MOESM6_ESM.xlsx]

## Sheet: Figure 1
	FIG 1c													FIG 1d													FIG 1e													FIG 1f
																																									RUFY 1
																																									Repet 1	Repet 2	Repet 3	Repet 4	Repet 5	Repet 6	Repet 7
																																								NT	1	1			1	1
																																								+ LPS	0.176851	0.310706			0.23
																																								+ IFNa	0.295465	0.416159			0.17	0.926667
																																								+ Pol I:C	0.164994	0.224735			0.523333
																																								+ CpG A	0.251376	0.304034

																																									RUFY 2
																																									Repet 1	Repet 2	Repet 3	Repet 4	Repet 5	Repet 6	Repet 7
																																								NT	1	1			1	1
																																								+ LPS	0.3	0.77			0.77
																																								+ IFNa	0.14	0.3			0.54	1.09667
																																								+ Pol I:C	0.53	1.22			0.45
																																								+ CpG A	0.6	0.24

																																									RUFY 3
																																								NT	Repet 1	Repet 2	Repet 3	Repet 4	Repet 5	Repet 6	Repet 7
																																								+ LPS	1	1	1	1	1	1	1
																																								+ IFNa	2.21	3.1	1.14399	1.43	7.41
																																								+ Pol I:C	2.55	3.7		2.65	6.63	2.38
																																								+ CpG A	4.16	5.47	1.57638	3.02	4.28		6.86
																																									6.61	8.75	2.56973	3.98			3.98023
																																									RUFY 4
																																									Repet 1	Repet 2	Repet 3	Repet 4	Repet 5	Repet 6	Repet 7
																																								NT	0	0	0
																																								+ LPS	0	0	0
																																								+ IFNa	0	0	0
																																								+ Pol I:C	0	0	0
																																								+ CpG A	0	0	0
																																									FYCO 1
																																									Repet 1	Repet 2	Repet 3	Repet 4	Repet 5	Repet 6	Repet 7
																																								NT	1	1			1	1
																																								+ LPS	0.47	1.22			2.01
																																								+ IFNa	0.4	0.88			1.02	1.03333
																																								+ Pol I:C	0.71	1.27			1.81
																																								+ CpG A	0.76	0.75
[truncated: 15 more columns]

## Sheet: Figure 2
	FIG 2 b - c - d
	2 b r Pearson's						2 c r Pearson's						2 d r Pearson's							MOC
	NT						LPS						EBSS								iRUFY3 in LAMP1			LAMP1 in iRUFY3
	Cell #	EEA1	Rab11A	Syntaxin6	LAMP1		Cell #	EEA1	Rab11A	Syntaxin6	LAMP1		Cell #	EEA1	Rab11A	Syntaxin6	LAMP1			Cell #	NT	LPS	EBSS	NT	LPS	EBSS
	1	0.388	0.385	0.253	0.393		1	0.489	0.504	0.529	0.82		1	0.377	0.426	0.461	0.799			1	0.72	0.964	0.883	0.587	0.555	0.922
	2	0.252	0.451	0.262	0.568		2	0.476	0.6	0.425	0.667		2	0.459	0.517	0.575	0.785			2	0.874	0.883	0.831	0.717	0.39	0.882
	3	0.329	0.379	0.186	0.482		3	0.533	0.394	0.449	0.684		3	0.325	0.428	0.517	0.816			3	0.79	0.9	0.826	0.408	0.398	0.902
	4	0.327	0.227	0.226	0.575		4	0.46	0.514	0.536	0.609		4	0.332	0.554	0.482	0.799			4	0.584	0.83	0.851	0.178	0.396	0.92
	5	0.351	0.269	0.414	0.554		5	0.474	0.574	0.545	0.78		5	0.458	0.366	0.439	0.755			5	0.625	0.884	0.824	0.19	0.349	0.899
	6	0.367	0.368	0.439	0.481		6	0.311	0.463	0.622	0.62		6	0.388	0.487	0.549	0.718			6	0.326	0.873	0.787	0.072	0.381	0.868
	7	0.309	0.332	0.354	0.493		7	0.396	0.6	0.597	0.605		7	0.442	0.361	0.591	0.673			7	0.552	0.69	0.917	0.111	0.355	0.857
	8	0.265	0.636	0.659	0.563		8	0.408	0.614	0.621	0.622		8	0.387	0.474	0.529	0.706			8	0.45	0.925	0.936	0.144	0.44	0.801
	9	0.343	0.604	0.645	0.498		9	0.348	0.634	0.507	0.572		9	0.429	0.45	0.528	0.773			9	0.331	0.864	0.842	0.108	0.482	0.846
	10	0.509	0.61	0.677	0.6		10	0.393	0.625	0.477	0.647		10	0.41	0.535	0.503	0.668			10	0.663	0.911	0.903	0.249	0.431	0.8
	11	0.48	0.598	0.643	0.532		11	0.439	0.35	0.603	0.673		11	0.453	0.52	0.344	0.747			11	0.413	0.715	0.85	0.131	0.407	0.855
	12	0.466	0.647	0.612	0.734		12	0.531	0.588	0.593	0.74		12	0.283	0.388	0.479	0.725			12	0.85	0.701	0.874	0.756	0.494	0.768
	13	0.48	0.6211	0.686	0.619		13	0.495	0.628	0.435	0.537		13	0.414	0.38	0.464	0.633			13	0.832	0.63	0.838	0.756	0.526	0.777
	14	0.491	0.634	0.663	0.702		14	0.563	0.538	0.446	0.508		14	0.512	0.508	0.514	0.753			14	0.832	0.713	0.84	0.687	0.517	0.654
	15	0.432	0.579	0.61	0.821		15	0.465	0.647	0.394	0.539		15	0.478	0.475	0.6	0.785			15	0.687	0.706	0.976	0.993	0.478	0.499
	16	0.54	0.585	0.508	0.693		16	0.556	0.622	0.516	0.507		16	0.393	0.44	0.763	0.788			16	0.878	0.602	0.794	0.986	0.444	0.674
	17	0.537	0.581	0.675	0.674		17	0.604	0.557	0.571	0.568		17	0.351	0.398	0.656	0.791			17	0.85	0.975	0.913		0.429	0.271
	18	0.495	0.645	0.547	0.647		18	0.612	0.695	0.642	0.554		18	0.365	0.302	0.646	0.803			18		0.997	0.77		0.254	0.158
	19	0.366	0.608	0.562	0.633		19	0.514	0.638	0.564	0.481		19	0.279	0.442	0.571	0.736			19		0.993	0.938		0.442	0.765
	20	0.456	0.667	0.594	0.61		20	0.245	0.607	0.499	0.468		20	0.413	0.312	0.664	0.686			20		0.989	0.952		0.568	0.704
	21	0.32	0.666	0.577	0.401		21	0.366	0.631	0.596	0.493		21	0.412	0.357	0.529	0.686			21		0.992	0.954		0.447	0.714
	22	0.359	0.64	0.559	0.604		22	0.454	0.623	0.567	0.431		22	0.392	0.41	0.629	0.67			22		0.856	0.948		0.431	0.737
	23	0.328	0.667	0.621	0.603		23	0.353	0.616	0.624	0.563		23	0.213	0.533	0.631	0.733			23			0.812			0.689
	24	0.407	0.465	0.524	0.487		24	0.414	0.592	0.575	0.498		24	0.489	0.478	0.674	0.706			24			0.93			0.807
	25	0.386	0.548	0.494	0.487		25	0.43	0.583	0.534	0.532		25	0.349	0.376	0.71	0.765			25			0.774			0.699
	26	0.484	0.677	0.518	0.419		26	0.497	0.555		0.821		26			0.598	0.702			26			0.976			0.633
	27	0.457	0.558	0.541	0.673		27	0.486	0.581		0.48		27			0.581	0.699			27			0.974			0.655
	28	0.493	0.643	0.538	0.634		28	0.6	0.545		0.604		28			0.469	0.733			28
	29	0.417	0.563	0.532	0.479		29		0.688		0.425		29			0.517	0.697			29
	30	0.351	0.534				30		0.536		0.522		30				0.799			30
	31		0.598				31		0.526		0.421		31				0.755			31
	32		0.542				32		0.693				32				0.79
	33		0.567				33		0.689
	34		0.572
	35		0.64
	36		0.607
	37		0.54
	38		0.513
	39		0.534
	40		0.51

## Sheet: Fig 3
		Fig 3e

## Sheet: Figure 4
	FIG 4a													FIG 4b												FIG 4c
	3a clusturisation index						3a Variance distribution							3b clusturisation index						3b r Pearson's						3c spot number											3c nearest neighbours
		RAW iRUFY3		RAW -/-				RAW iRUFY3		RAW -/-					RAW iRUFY3		RAW -/-			Cell #	RAW iRUFY3	RAW iRUFY3 + LPS	RAW iRUFY3 + EBSS				RAW iRUFY3			RAW nRUFY3			RAW -/-				NT	LPS	EBSS
	Cell #	NT	EBSS	NT	EBSS		Cell #	NT	EBSS	NT	EBSS			Cell #	NT	EBSS	NT	EBSS		1	0.812	0.663	0.779			Cell #	NT	LPS	EBSS	NT	LPS	EBSS	NT	LPS	EBSS		1.5734
	1	0.4292	0.5128	0.4765	0.1832		1	90.4085	53.3538	101.842	95.6482			1	0.2748	0.05607	0.09586	0.07039		2	0.825	0.631	0.793			1	39	20	99	2	5	0	1	1	0		1.72523
	2	0.4549	0.5608	0.1684	0.1568		2	84.5333	32.7719	102.826	81.081			2	0.3094	0.2649	0.03329	0.09959		3	0.831	0.696	0.779			2	41	36	77	4	1	0	2	1	0		2.74543
	3	0.198	0.5709	0.239	0.04064		3	107.903	27.1616	77.2959	99.503			3	0.2407	0.3687	0.2404	0.06428		4	0.791	0.457	0.845			3	35	39	141	0	5	1	1	1	2		1.93146	2.2012	1.71958
	4	0.5164	0.5306	0.275	0.3025		4	61.1326	95.4195	83.0807	79.4119			4	0.2965	0.1097	0.05144	0.02519		5	0.828	0.799	0.656			4	39	77	98	6	6	1	1	0	3		3.77341	1.96224	1.384
	5	0.1984	0.6079	0.1354	0.1665		5	57.2374	64.6047	57.6957	102.962			5	0.2052	0.1597	0.03563	0.2362		6	0.791	0.799	0.827			5	35	71	73	0	1	4	0	2	6		1.72523	1.10195	1.32099
	6	0.3252	0.5081	0.3825	0.09698		6	43.8141	57.6759	70.7725	91.8896			6	0.3277	0.1338	0.1304	0.181		7	0.705	0.769	0.828			6	29	60	58	0	6	6	1	0	3		1.45185	1.40435	0.639102
	7	0.3814	0.4589	0.1784	0.1167		7	38.7559	80.2938	85.9339	90.2106			7	0.2837	0.312	0.1247	0.1561		8	0.586	0.741	0.886			7	40	71	122	0	4	3	0	0	1		1.45185	1.1934	0.808505
	8	0.1725	0.4501	0.2285	0.0339		8	26.4979	61.0627	69.7153	102.996			8	0.2424	0.1436	0.1204	0.1841		9	0.842	0.65	0.79			8	21	34	49	0	3	4	0	2	1		3.28229	1.22371	0.74672
	9	0.4134	0.4307	0.1194	0.08752		9	45.0522	30.7432	77.1596	87.6796			9	0.2433	0.2421	0.09749	0.06219		10	0.814	0.75	0.813			9	21	33	121	1	0	3	0	0	2		1.5734	1.40435	0.74672
	10	0.1338	0.273	0.04829	0.1073		10	37.0582	48.6773	93.4044	72.4446			10	0.1554	0.2086	0.109	0.05775		11	0.873	0.692	0.798			10	30	18	82	6	3	1	0	0	2		2.33706	1.64161	4.34846
	11	0.1847	0.4718	0.07413	0.288		11	54.0589	47.5275	92.8416	84.9025			11	0.1079	0.1779	0.1315	0.1713		12	0.843	0.609	0.822			11	22	19	83	2	3	1	0	0	2		1.9138	0.497037	1.32099
	12	0.3603	0.5241	0.189	0.1366		12	32.9401	69.4288	60.366	77.0317			12	0.257	0.2219	0.1959	0.04704		13	0.724	0.656	0.715			12	3	14	103	1	1	0	1	0	3		1.98951	1.15007	0.888274
	13	0.4272	0.1753	0.08129	0.1888		13	89.6744	24.1194	80.0061	82.8532			13	0.2412	0.3201	0.0423	0.1025		14	0.609	0.536	0.807			13	9	81	106	1	4	4	1	0	0		2.80126	0.497037	1.41566
	14	0.4496	0.2954	0.05019	0.08537		14	97.0822	38.7877	87.2906	83.7883			14	0.1727	0.252	0.09492	0.09508		15	0.627	0.527	0.838			14	12	126	72	3	0	2	0	0	0		2.76746	1.15007	0.789504
	15	0.4454	0.4473	0.2243	0.1503		15	34.837	29.1478	96.4089	81.9262			15	0.3324	0.3642	0.06278	0.07988		16	0.683	0.627	0.84			15	6	77	25	4	5	4	0	0	1		3.41261	0.84676	1.6765
	16	0.491	0.2041	0.2253	0.06169		16	39.6309	29.4301	86.2991	91.9496			16	0.2429	0.03023	0.01057	0.11		17	0.772	0.661	0.563			16	5	94	22	1	4	2	0	0	3		1.91825	0.463722	2.20602
	17	0.3982	0.3692	0.4216	0.105		17	91.6054	47.3784	105.991	95.0034			17	0.2109	0.4915	0.07466	0.04204		18	0.735	0.864	0.739			17	1	53	32	2	7	3	0	2	5		1.91825	1.24322	0.639102
	18	0.4018	0.4382	0.2644	0.1222		18	59.5862	34.4718	100.893	103.607			18	0.2134	0.324	0.0265	0.02857		19	0.629	0.93	0.887			18	4	32	31	0	3	1		0	3		2.53129	0.463722	1.00702
	19	0.5142	0.4349	0.1185	0.1976		19	47.6599	28.1116	82.0762	45.3815			19	0.1469	0.443	0.0451	0.1795		20	0.608	0.918	0.906			19	11	61	35	1	4	1		1	2		1.98951	2.38358	0.421797
	20	0.3597	0.1577	0.259	0.2852		20	81.9299	32.7547	89.2219	96.1038			20	0.2303	0.3075	0.08642	0.01818		21	0.489	0.912	0.881			20	9	89	14	0	6	1		2			2.34362	1.27811	1.29783
	21	0.1429	0.5185	0.213	0.2263		21	98.9024	40.7553	80.4162	102.599			21	0.142	0.3475	0.1181	0.1763		22	0.597	0.9	0.856			21	4	21	14	0	4	2					2.34362	1.43684	1.41566
	22	0.432	0.47	0.1016	0.2006		22	48.7112	41.1932	81.3987	98.8051			22	0.1771	0.4223	0.02523	0.1082		23	0.431	0.764	0.885			22	6	31	19	2	2	2						0.84676	0.884414
	23	0.3049	0.5496	0.2635	0.1014		23	86.668	46.8579	112.226	109.421			23	0.1587	0.3744	0.06204	0.07885		24	0.588	0.63	0.85			23	9	18	32	9	0	0					1.99293	1.07529	0.789504
	24	0.2199	0.4617	0.176	0.1113		24	98.3334	39.7841	103.655	100.698			24	0.2087	0.3301	0.0851	0.1433		25	0.535	0.633	0.641			24	0	14	16	6	2	2					0.450076	0.457572	0.682245
	25	0.3698	0.3265	0.2128			25	48.8549	33.4146	89.1606				25	0.216	0.2441	0.1144	0.06221		26	0.674	0.638	0.814			25	5	17	24	5	0	0					0.450076	0.457572	0.929532
	26	0.4135	0.4805	0.1458			26	47.9505	71.7688	95.1659				26	0.1651	0.2834	0.1682	0.005221		27	0.415	0.662	0.518			26	6	15	19	4	5	2						1.1934	1.11404
	27	0.2282	0.6455	0.1669			27	66.5522	74.1456	91.6635				27	0.06009	0.2346	0.1929	0.005691		28	0.743	0.502	0.729			27	1	25	15	2	0	1					4.63931	1.52005	1.88384
	28	0.1834	0.5189	0.1131			28	61.1106	58.517	98.7944				28	0.319	0.1255	0.1938	0.1021		29	0.826	0.797	0.816			28	4	37	25	0	3	0					9.80766	1.07529	0.748555
	29	0.2252	0.4694	0.01284			29	57.8052	65.7483	89.813				29	0.1516	0.1141	0.106	0.1248		30	0.865	0.771	0.785			29	2	19	35	5	4	3					3.18575	1.10195	1.00702
	30	0.4763	0.4709	0.1635			30	84.6505	37.9579	98.4812				30	0.016	0.2524	0.07882	0.03102		31	0.906		0.806			30		43	36	7	5	1					0.434919	1.22371	0.421797
	31	0.4624	0.3948	0.2611			31	46.4248	51.2029	85.2285										32	0.83		0.896			31				1	6	1					0.434919	2.3418	0.990317
	32	0.3087	0.3894	0.1562			32	86.8983	77.5524	96.7541										33	0.83		0.824			32				0	6	3					3.18575	1.42114	1.1029
	33	0.3322	0.3838	0.06227			33	75.7019	26.7837											34	0.675		0.818			33				7		3					0.769589	1.22526	2.20992
	34	0.3296	0.349	0.07174			34	65.9668	38.1221											35	0.739		0.855			34						0					0.769589	0.900369	0.682245
	35		0.3887	0.3637			35	91.3065	48.6375											36	0.686		0.767			35						1					2.89084	1.03732	0.830751
	36		0.6167				36	59.9253	39.6481											37	0.701		0.833			36						2						1.19698	0.910013
	37		0.4485				37		54.2958											38	0.646		0.822			37						1					5.13704	1.16286	0.830751
	38		0.4514				38		36.3269											39	0.735		0.835			38						1					0.838749	1.86098	0.831009
	39		0.1913				39		32.9823											40	0.641					39						2					0.838749	0.720857	0.831009
	40		0.5016				40		46.6096											41	0.639					40						2					4.83408	0.856944	1.51901
	41		0.5548				41		38.496											42	0.622					41						6					4.83408	1.31073	0.748555
	42		0.3567				42		50.6313																	42						2					4.27013	0.856944	1.1029
	43		0.2781				43		68.5184																	43						2					4.55005	1.64391	0.976735
																										44						2					2.63126	1.86464	0.976735
																										45						2					2.572	0.991308	1.01422
																										46						3					0.433434	1.03732	1.1368
																										47						1					3.99783	0.720857	1.08204
																										48						1					0.433434	1.02234	0.846353
																										49						1						0.900369	1.23316
																										50						3					5.05481	1.29896	1.05559
																										51						1					5.05342	1.01942	1.56224
																										52						0					5.05481	0.847032	1.31013
																										53						2					7.71212	1.32061	0.695337
																										54						3					5.05342	0.947919	0.695337
																																					5.71854	0.947919	0.561061
																																						1.45175	0.954414
																																					1.01066	1.07993	0.846353
																																					0.894228	0.966709	0.709079
																																					4.61006	1.31073	0.709079
																																					0.894228	3.14963	0.913486
																																					4.61006	0.619376	0.554703
																																						0.747311	1.03798
																																					2.55111	1.06546	0.830419
																																					2.55111	0.619376	0.95655
																																					1.61399	0.561809	0.561061
																																					1.61399	0.614543	1.23469
																																						0.561809	1.23469
																																					5.56769	0.645397	1.03024
																																					5.56769	0.957983	1.36165
																																					3.68305	0.747311	0.554703
																																					3.68305	0.855764	0.913486
																																					7.17646	0.957983	1.23452
																																					0.722532	1.09879	0.635947
																																					0.722532	0.850515	1.23098
																																					0.73911	1.08906	0.635947
																																					0.62602	0.995508	0.919211
																																					1.89533	1.26255	1.59684
																																					0.62602	1.39513	1.58275
																																						1.81486	1.19888
																																					2.98232	0.855764	0.91036
																																					0.378463	0.697474	0.91036
																																					2.52368	0.697474	0.519896
																																					0.558445	0.847032	0.519896
																																					6.7643	2.3418	1.20222
																																					0.91335	0.779356	1.10922
																																					0.378463	0.779356	0.686954
																																					0.558445	2.64987	0.986354
																																					4.10291	1.32658	1.92618
																																						0.801387	1.86853
																																					5.54572	0.801387	0.986354
																																					5.54572	1.63045	0.568862
																																					3.9132		0.917137
																																					3.9132		0.917137
																																							0.644804
																																					6.37459		0.568862
																																					3.35508		0.950842
																																					3.35508		0.789804
																																					4.22996	2.23512	0.686954
																																					6.8374	2.23512	1.65504
																																					4.22996	2.63117	0.789804
																																						1.20907	1.58275
																																					1.75493	0.404683
																																					1.75493	1.16592
																																					2.4809	1.60744
																																					4.92472	1.74616
																																					2.4809	1.81998
																																					5.65858	0.404683
																																					4.92472	1.20846	1.7657
																																					0.785849	1.09064	2.0433
																																					0.785849	1.16592	1.82663
																																						2.83983	0.714929
																																					3.9568	1.08839	0.714929
																																					3.9568	3.06056	1.39482
																																					4.04126	1.2871	0.925052
																																					5.12136	1.90149	1.81624
																																					4.04126	1.01267	1.70062
																																						1.08839	1.09398
																																					0.89653	1.2871	1.39643
																																					0.89653	1.03838	1.7657
																																					1.41804	1.03838	1.39585
																																					4.31187	1.33898	1.70062
																																					3.10694	1.4398	1.27123
																																					3.10694	0.785039	0.839005
																																						0.785039	0.925052
																																					5.02351	1.01267	0.598865
																																					5.02351	1.33898	0.535179
																																						1.02295	0.535179
																																					1.18861	1.03776	1.86545
																																					1.18861	7.38646	1.27123
																																					2.75836	2.66977	1.06114
																																					2.75836	2.72708	0.712919
																																						1.71634	1.06114
																																						1.04305	0.755415
																																						2.52501	1.37003
																																						1.36585	0.598865
																																						1.39668	2.92547
																																						1.81073	1.4389
																																						0.697501	1.4389
																																						0.996668	1.28923
																																						0.9006	0.755415
																																						0.996668	1.09452
																																						0.697501	0.924016
																																						0.689657	1.81566
																																						1.13934	0.712919
																																						1.13934	1.30717
																																						2.74294	0.924016
																																						1.03776	0.925219
																																						0.689657	0.795741
																																						1.71634	1.09452
																																						2.18758	0.739719
																																							0.639107
																																							1.28923
																																							1.00461
																																							0.639107
																																							0.811419
																																							1.14852
																																						2.61869	0.887258
																																						1.38923	1.56514
																																						1.58517	0.925219
																																						1.4954	0.969459
																																						1.21021	1.07303
																																						1.12142	0.996284
																																						1.12142	0.887258
																																						1.45977	1.10504
																																						1.45977	0.967547
																																						2.88034	3.00618
																																						2.41177	2.34475
																																						4.38367	0.78771
																																						1.72584	0.879671
																																						2.12891	0.836845
																																						2.32995	0.939039
																																						2.91278	0.78771
																																						1.21021	0.819487
																																						1.30611	0.879671
																																						1.8163	1.12494
																																						1.9245	1.38955
																																						1.77151	0.836845
																																						1.78543	1.77519
																																						1.54629	0.819487
																																						1.54629	0.729799
																																						1.32197	0.729799
																																						1.72584	1.22525
																																						2.91278	1.22525
																																						1.32197	1.35352
																																						2.08594
																																						3.18492
																																						1.94928
																																						6.07685
																																							0.767225
																																							1.36549
																																							1.58787
																																							0.767225
																																						0.78155	1.09117
																																						0.78155	0.439889
																																						1.2139	0.439889
																																						1.54428	1.45677
																																						0.786208	1.26265
																																						0.685082	1.45677
																																						1.06849	1.41564
																																						0.686245	1.47389
																																						0.623567	1.60366
																																						0.956549	1.70618
																																						0.623567	0.781052
																																						0.936824	2.7525
																																						0.685082	1.00394
																																						1.11756	1.21621
																																						1.11555	1.05946
																																						1.1088	1.09117
																																						1.11756	0.774723
																																						1.34465	1.19564
																																						0.956549	0.774723
																																						0.701325	1.54743
																																						0.68375	1.10448
																																						0.689243	0.781052
																																						0.689243	0.84806
																																						0.864033	1.12907
																																						1.27158	1.28671
																																						0.725775	1.01952
																																						0.725775	0.779419
																																						0.840699	1.0912
																																						0.68375	1.00394
																																						0.674389	1.08529
																																						0.674389	1.14442
																																						1.54506	0.84806
																																						1.47135	0.832222
																																						0.852825	0.968523
																																						1.29025	0.900927
																																						1.01398	0.822471
																																						1.01398	0.822471
																																						1.30295	0.910052
																																						1.47135	0.910052
																																						1.93573	1.28671
																																						1.3945	1.0861
																																						1.45176	0.93206
																																						1.29025	0.941892
																																						1.82524	0.779419
																																						5.74676	1.19764
																																						1.213	0.858037
																																						1.40642	0.719873
																																						1.213	1.37963
																																						1.3731	1.01953
																																						1.60779	0.86277
																																						1.40642	0.832222
																																						2.55013	0.661173
																																						3.34444	0.420931
																																							0.420931
																																							1.11055
																																							1.06043
																																							0.8944
																																							0.571603
																																							0.764535
																																						1.0401	0.571603
																																						1.15397	0.719873
																																						1.28608	0.62135
																																						1.02919	0.62135
																																						0.46334	0.642812
																																						0.46334	0.630655
																																						0.992339	1.09921
																																						0.720123	0.701947
																																						0.598191	0.731906
																																						1.2848	0.661173
																																						1.11366	0.698237
																																						1.20411	0.698237
																																						1.19625	0.788012
																																						1.14839	0.821354
																																						0.6505	0.854349
																																						1.24913	1.11055
																																						0.6505	1.18531
																																						1.01883	0.757178
																																						2.09882	0.757178
																																						0.841858	0.821354
																																						1.28608	1.92547
																																					2.76745	0.956235	1.54706
																																					0.865455	0.609308	0.858037
																																					4.92118	1.80507	0.630655
																																					0.865455	0.992339	1.02311
																																					1.4783	0.684669	0.764535
																																					1.84052	0.684669	0.745673
																																					1.34969	0.842803	0.731906
																																					1.34969	0.842803	0.788012
																																					1.39104	0.598191	0.811781
																																					1.56425	0.67192	0.811781
																																					1.4783	0.490762	0.801319
																																					1.35696	0.490762	0.889712
																																					1.06744	0.916195	1.13512
																																					1.06744	0.903152	1.18531
																																					1.93788	0.609308	1.36332
																																						0.688392	0.503119
																																						2.37137	0.503119
																																						0.67192	1.56908
																																						1.0401	1.55311
																																						0.756414	0.906966
																																						1.09735	0.878867
																																						2.11712	0.878867
																																						1.88299	1.47678
																																						1.54616	0.889712
																																						1.30495	1.10641
																																						0.711328	0.388637
																																						3.32126	0.388637
																																						1.20411	0.801319
																																						0.711328	0.514963
																																						2.41184	0.514963
																																						3.54892	1.31899
																																						1.38322	1.34951
																																						1.24108	2.921
																																						1.01883	0.538844
																																						1.06162	0.538844
																																						1.0659	0.68122
																																						0.756414	1.42953
																																						1.09287	1.57236
																																						0.872364	0.747822
																																						1.30403	0.985783
																																						1.20064	0.985783
																																						1.23129	1.04
																																						0.491347	1.35245
																																						1.19625	1.48841
																																						0.491347	1.31572
																																						0.978508	0.631208
																																						1.18577	0.489229
																																						1.32887	0.935811
																																						0.978508	0.489229
																																						1.03043	0.826873
																																						2.28871	0.631208
																																						1.25649	0.64533
																																						0.872364	0.797866
																																						4.04448	0.64533
																																						1.89492	0.797866
																																						1.25343
																																						1.9613
																																						1.25343
																																						1.9613
																																						1.53132
																																						1.26137
																																						1.39013	2.21968
																																						1.99139	1.32659
																																						1.78181	2.78764
																																						1.31074	1.75605
																																						1.72225	2.02449
																																						0.72062	2.02449
																																						0.72062	1.1549
																																						1.25519	1.73303
																																						0.857474	1.1549
																																						0.982674	0.760467
																																						0.857474	1.3276
																																						1.7732	1.2682
																																						3.73977	1.75605
																																							0.760467
																																							1.48969
																																							1.2171
																																							1.2682
																																							1.10025
																																							0.570401
																																						0.872078	1.04824
																																						0.872078	1.16557
																																						0.958788	0.570401
																																						0.958788	1.03337
																																						1.40099	1.01499
																																						1.02749	0.694454
																																						1.13432	0.659187
																																						1.34621	0.934193
																																						2.10482	0.391775
																																						2.17017	2.02004
																																						1.55958	0.391775
																																						1.71251	0.557557
																																						1.38315	0.565062
																																						1.34621	0.54469
																																						1.27591	0.900773
																																						1.02749	0.900773
																																						1.63709	0.915087
																																						1.63993	0.722317
																																						1.062	0.890669
																																						1.38061	1.11709
																																						1.58877	1.55511
																																						1.54319	1.12739
																																						1.55958	0.723842
																																						0.830545	0.659187
																																						0.830545	1.02066
																																						1.27591	0.934193
																																						1.36698	0.807595
																																						1.18056	1.04824
																																						1.49858	1.06007
																																						1.38061	0.760301
																																						1.91225	0.723842
																																						1.58877	0.636081
																																						0.899849	0.54469
																																						0.962199	1.12418
																																						1.18056	0.817776
																																						0.962199	0.822709
																																						1.44404	0.636081
																																						0.962591	1.11674
																																						0.693586	0.655346
																																						0.693586	0.732444
																																						0.962591	0.961009
																																						2.1905	1.06007
																																						1.19358	1.11573
																																						1.19358	1.1404
																																						1.37003	0.817776
																																						2.10482	0.822709
																																						0.532312	0.886106
																																						1.2089	1.11573
																																						0.532312	0.912683
																																						1.3193	0.655346
																																						0.592638	0.848519
																																						0.592638	0.942312
																																						1.33513	0.942312
																																						0.744649	0.732444
																																						0.744649	1.12439
																																						1.74834	2.32017
																																						0.762061	0.847384
																																						0.762061	1.35739
																																						1.11585	0.637863
																																						1.07301	0.848519
																																						0.856566	0.637863
																																						0.775775	1.45052
																																						1.2778	0.803126
																																						1.2778	0.603225
																																						1.42957	1.09522
																																						1.2089	0.803126
																																						1.30337	0.999002
																																						0.389041	0.603225
																																						0.389041	2.70517
																																						1.70448	1.39987
																																						1.6246	0.623444
																																						1.92314	0.70521
																																						0.631978	0.677603
																																						0.631978	1.21259
																																						1.7557	0.623444
																																						1.35708	1.07072
																																						1.2106	0.677603
																																							1.39462
																																							1.01749
																																						1.66165
																																						1.04134
																																						0.562775	1.38125
																																						0.562775	1.98608
																																						1.13249	2.00005
																																						1.07162	1.60145
																																						1.05623	1.38125
																																						1.13249	1.60145
																																						1.66165	1.01271
																																						1.23475	0.724767
																																						0.505781	1.34017
																																						0.505781	0.783903
																																						0.886174	0.714634
																																						0.886174	1.11206
																																						0.969247	0.566176
																																						0.95868	1.3497
																																						0.969247	1.38359
																																						1.02656	1.88148
																																						0.535977	2.00458
																																						0.535977	1.18292
																																						1.10273	0.566176
																																						0.915633	0.92916
																																						0.985195	0.714634
																																						2.03929	0.848907
																																						2.02044	0.627576
																																						0.915633	1.03762
																																						0.899603	0.804881
																																						1.00765	0.873281
																																						0.633116	3.21476
																																						0.633116	1.88148
																																						0.861641	0.627576
																																						0.8024	1.18392
																																						0.844118	1.16435
																																						1.63393	0.848907
																																						0.844118	1.03762
																																						1.08629	1.12544
																																						1.20183	0.804881
																																						0.98169	0.860377
																																						1.677	1.18392
																																						0.985195	0.98719
																																						1.20937	1.19277
																																						1.49274	0.630398
																																						1.63503	0.981427
																																						1.25427	0.950012
																																						1.15328	2.89724
																																						1.00765	0.702216
																																						1.15328	0.936145
																																						1.17412	0.661655
																																						1.23475	0.822682
																																						1.10651	0.630398
																																						0.95868	0.936145
																																						0.776306	0.981427
																																						1.10616	1.22096
																																						0.861641	0.85481
																																						0.877414	0.937951
																																						1.22806	0.702216
																																						1.1687	0.940699
																																					6.24045	1.26771	0.948934
																																					4.21614	0.98169	1.02496
																																					1.06651	1.20937	0.733074
																																					1.24222	3.32093	1.23836
																																					1.65682	0.821485	0.733074
																																					1.24222	0.821485	1.11517
																																					1.06651	1.14794	0.590421
																																					4.21614	1.79495	1.35432
																																					1.52851	0.831916	1.35432
																																					2.44531	1.4589	1.39084
																																					1.58645	1.11495	1.72058
																																					1.21462	0.831916	1.12547
																																					3.54458	1.65595	1.39249
																																					1.21462	1.1775	0.590421
																																					2.08445	0.981255	1.39084
																																					1.3523	1.27857	1.00826
																																					1.3523	1.60094	1.12547
																																					2.44531	1.72236	1.45806
																																					1.20782	1.14794
																																					2.81528	1.05124
																																					1.20782	1.28751
																																						0.560382
																																						0.945706
																																						0.560382
																																						0.795218	4.04576
																																						2.34276	1.23715
																																						1.27857	3.36613
																																					3.30876	0.981255	1.23715
																																					3.30876	0.631079	1.26219
																																					1.12219	1.33845	1.4063
																																					0.762877	0.922351	1.01434
																																					0.762877	0.922351	1.71587
																																					2.22074	1.17084	1.01434
																																					1.58116	1.35289	2.98224
																																					1.12718	2.0576	3.36613
																																					1.12304	1.84618	1.86416
																																					1.5629	1.35289	1.32674
																																					0.629124	1.17084	1.32674
																																					2.05619	1.12554	1.05156
																																					1.12718	0.917189	1.13626
																																					0.629124	1.05124	1.39904
																																					1.52874	1.37877	1.89521
																																					0.836996	1.84806	1.5576
																																					2.35626	1.37877	1.88068
																																					1.5596	1.38593	1.86416
																																					1.87961	1.2108	1.5576
																																					1.25903	1.61044	2.10301
																																					0.836996	2.62635	2.23665
																																						1.05364	1.35176
																																						1.05828	2.34218
																																						1.05828	1.88068
																																						0.946753	1.91075
																																						1.12554	1.35176
																																						1.08212
																																					2.77221	0.62775
																																					1.49267	0.835369
																																					0.856689	0.748408
																																					1.49267	0.748408
																																					1.56328	0.796154
																																					1.17521	0.548067	2.98842
																																					0.856689	0.795218	0.714566
																																					1.17521	0.548067	1.13899
																																					2.65896	1.33966	1.06737
																																					1.09246	0.773801	0.878622
																																					2.40945	0.631079	1.23506
																																					2.40945	1.07523	1.75395
																																					1.09246	2.51117	0.878622
																																					2.14925	1.2108	0.959553
																																					1.71594	0.773801	0.714566
																																					2.05519		3.35464
																																					1.92441		1.80223
																																					1.36188		1.00485
																																					1.28073		1.00485
																																					1.62947		1.5649
																																					1.58485		1.33178
																																					2.58187	1.59687	1.06115
																																					2.65896	0.662245	0.824031
																																					1.97489	0.662245	0.839344
																																					1.24623	0.548446	0.400933
																																					1.932	0.548446	1.18341
																																					0.993297	0.947237	0.961607
																																					0.794804	1.19741	1.37225
																																					0.923247	0.947237	0.961607
																																					0.794804	1.24015	1.7578
																																					0.923247	1.24015	1.59066
																																					1.28073	1.06017	1.81582
																																					1.6563	1.31609	1.07505
																																					1.58485	1.79092	0.766755
																																					2.58898	0.506933	0.959553
																																					1.86286	0.838576	0.953221
																																					2.17585	1.53684	0.766755
																																					1.97489	1.27119	0.839344
																																					1.3946	1.09739	1.33541
																																					1.24623	0.739459	0.778547
																																						0.739459	1.33541
																																						0.826764	0.400933
																																						1.09739	1.07505
																																						0.826764	2.0831
																																						1.90111	1.19916
																																						1.27034	1.64013
																																					2.81487	0.883979	1.03011
																																					1.33572	1.06513	0.778547
																																					1.33572	0.883979	0.868518
																																					2.71658	1.31988	1.33218
																																					1.56149	0.791558	1.65804
																																					1.93977	0.666755	0.953221
																																					1.56149	0.666755	0.924423
																																					0.987607	0.464494	1.5649
																																					0.987607	0.464494	0.924423
																																					1.49993	1.31412	0.868518
																																					1.71932	0.741255	1.02948
																																					2.62925	1.21081	1.09787
																																					0.953107	1.0156	1.08382
																																					2.24217	1.29504	1.40894
																																					1.7842	1.49359	1.93457
																																					0.953107	1.6294	1.37521
																																					1.12213	0.506933	0.583837
																																					2.35272	0.838576	0.83919
																																					0.860436	1.15723	0.641513
																																					1.42644	1.11126	1.03011
																																					1.15327	1.08776	1.04627
																																					2.73125	0.957872	0.938587
																																					2.32783	1.27119	0.805562
																																					0.860436	3.86295	0.583837
																																					0.881513	1.21081	1.06159
																																					2.32783	1.15178	1.23845
																																					0.881513	1.08776	0.83919
																																					2.25836	1.26106	0.911588
																																					1.12213	1.26315	1.09787
																																						0.80012	0.643732
																																						1.64981	1.19916
																																						1.31669	0.805562
																																						1.15178	0.641513
																																						1.30087	0.938587
																																						1.79942	0.643732
																																					2.5081	1.44341	0.832092
																																					2.08553	1.84771	1.3271
																																					2.2274	2.21414	1.65804
																																					2.29149	0.80012	0.911588
																																					2.08553	1.60382	0.832092
																																					2.02963	1.88105	0.518644
																																					1.4899	1.17302	0.518644
																																					2.5892	1.42377	2.0831
																																					0.926679	1.17302	0.900885
																																					0.926679	1.43373	1.04058
																																					2.62567	1.83135	1.17309
																																					1.29417	1.38891	1.23724
																																					1.12424	1.38891	1.04058
																																					1.12424	1.22876	0.628487
																																					1.92515	1.22876	1.57689
																																					2.26012	1.62912	1.40083
																																					1.50192	1.62912	1.11066
																																					2.43313	1.4603	0.865876
																																					1.00563	1.44341	1.03936
																																					1.38891	1.26315	3.09392
																																					2.41075	1.64981	0.831458
																																					1.30492		1.3389
																																					1.00563		0.483998
																																					1.38891		0.844531
																																					2.51447		0.505669
																																					1.64957		0.505669
																																					1.64957		0.483998
																																					1.65614	0.554869	0.554792
																																					1.79862	3.4098	0.538979
																																					1.2784	0.554869	0.844531
																																					1.2784	1.64667	0.859862
																																					1.76298	4.16464	0.847383
																																					1.76298	1.64667	0.847383
																																					2.88561	2.47423	0.865876
																																					1.30492	2.32973	0.903017
																																						4.16464	0.859862
																																						1.27471	0.593742
																																						1.27471	0.7026
																																						0.93794	0.820007
																																						0.93794	0.593742
																																						2.89538	0.947632
																																						3.19096	0.7026
																																							0.897747
																																							0.764158
																																							1.4178
																																							0.71338
																																						1.51475
																																						2.14843
																																						2.0927
																																						1.71997
																																						0.6266	0.692164
																																						0.6266	0.692164
																																						1.51475	1.51639
																																						1.71997	2.42559
																																						1.12412	1.5941
																																						1.19992	1.5941
																																						1.12412	3.28929
																																						1.19992	1.51639
																																						2.11431	2.24648
																																						1.67484	1.4613
																																						1.67484	1.4613
																																						1.81588	1.94419
																																						1.11042	0.92513
																																						1.11042	1.60214
																																						2.11431	2.42559
																																							1.50314
																																							1.44773
																																							1.40619
																																							0.92513
																																							2.07042
																																							1.38056
																																						1.5044	1.59373
																																						1.35318	1.51034
																																						3.21733	2.29915
																																						3.71411	0.956364
																																						1.55627	0.687065
																																						3.78056	2.00494
																																						1.55627	0.687065
																																						1.35318	2.29419
																																						2.38135	1.20391
																																						1.9062	0.911264
																																						1.93904	1.27386
																																						1.12389	0.49765
																																						2.52167	1.33377
																																						2.32067	1.59373
																																						1.12389	0.445627
																																						1.11161	0.445627
																																						1.93486	0.49765
																																						1.11161	0.911264
																																							1.45142
																																							1.09213
																																							1.12593
																																							6.00502
																																							1.68995
																																							2.41597
																																						1.36223	1.09213
																																						0.764587	1.99311
																																						1.16968	1.12593
																																						2.43048	2.47278
																																						3.11584
																																						0.897658
																																						1.43521
																																						0.764587
																																						1.43521
																																						3.2299
																																						0.982128	1.35334
																																						0.985635	1.32723
																																						1.18376	1.43937
																																						2.5975	1.25684
																																						0.951221	2.38177
																																						0.982128	1.33272
																																						0.537213	0.867403
																																						1.6899	0.996142
																																						0.537213	1.53755
																																						0.951221	0.640635
																																						1.25806	1.61861
																																						1.92934	1.30275
																																						1.18376	1.34239
																																						1.44996	0.640635
																																						3.31723	0.816726
																																						1.5976	1.28902
																																						1.30799	1.67915
																																						2.54607	0.671548
																																						3.31723	1.36055
																																						2.07073	0.671548
																																						4.46191	0.719347
																																						1.5976	0.719347
																																						2.33853	0.661832
																																							0.872565
																																							0.661832
																																							1.55709
																																							1.1281
																																							0.716111
																																							1.61861
																																						3.08747	0.808148
																																						3.06166	0.716111
																																						1.10048	0.723595
																																						1.61797	0.796553
																																						0.858911	0.872565
																																						1.31859	0.935854
																																						1.28067	0.792497
																																						2.42431	1.00139
																																						3.28661	0.723595
																																						0.668363	0.792497
																																						0.599195	0.935854
																																						1.39711	0.816726
																																						2.31632	1.32723
																																						1.61797	1.1306
																																						0.592979	1.35334
																																						0.592979	1.43937
																																						0.858911	1.00139
																																						0.599195	1.30275
																																						1.39711	1.34239
																																						3.73228	0.749107
																																						2.63928	1.09144
																																						1.10303	0.749107
																																						1.76896	1.36036
																																						2.19372	0.852316
																																						2.19372	1.01447
																																						3.97152	0.818363
																																						1.19015	0.533592
																																						1.31695	0.821096
																																						3.7072	1.26383
																																						1.72698	1.01993
																																						1.54522	0.818363
																																						1.11328	0.733577
																																						1.11328	0.533592
																																						1.19015	1.01447
																																							1.04595
																																							0.782302
																																							0.652864
																																							1.18508
																																							0.782302
																																							1.42574
																																						1.68439	0.652864
																																						5.04686	1.0761
																																						1.93487	0.733577
																																						4.05021	1.28587
																																						1.59702	1.0696
																																						1.82754	0.70851
																																						1.65891	1.46199
																																						0.779839	0.821096
																																						1.50493	0.908857
																																						1.50493	0.655968
																																						1.84078	0.456843
																																						2.69521	0.456843
																																						1.40862	0.621186
																																						1.64679	1.04595
																																						1.64679	0.70851
																																						0.779839	0.833144
																																						1.82754	0.740596
																																						1.52614	0.482955
																																						1.93487	1.05908
																																						1.7607	1.01403
																																						1.1454	1.01403
																																						1.68523	0.908857
																																						1.52614	1.46199
																																						0.812055	1.45827
																																						1.40862	1.27286
																																						0.798004	0.914447
																																						1.52075	1.45827
																																						1.02939	0.959524
																																						1.02939	0.646011
																																						0.716132	0.914447
																																						0.812055	0.646011
																																						1.64428	1.05908
																																						0.784133	1.23018
																																						1.5232	0.639471
																																						0.938017	0.671697
																																						0.798004	1.60387
																																						0.862784	0.482955
																																						1.62034	0.639471
																																						1.12551	0.833144
																																						0.640168	0.664478
																																						0.640168	0.885244
																																						0.763646	1.12842
																																						1.09018	0.993863
																																						1.10041	1.12842
																																					1.37903	0.865837	1.39926
																																					1.37903	2.95448	1.23018
																																					1.97299	1.59552	0.830089
																																					2.35057	1.68657	1.04715
																																					1.97299	0.865837	0.980101
																																					2.00807	0.784133	0.980101
																																					2.46773	0.924289	1.04715
																																					1.1321	1.13329	0.830089
																																					0.647793	0.825955
																																					2.0101	1.18536
																																					0.647793	0.605986
																																					1.67017	0.862784
																																					1.1321	0.660492
																																					1.48762	0.605986
																																					2.42641	1.00453	0.958159
																																					1.70457	1.12551	0.604014
																																					1.07	0.847926	0.604014
																																					2.35057	0.847926	1.35233
																																					1.07	0.755158	1.30483
																																					1.79941	0.755158	0.974213
																																					1.48762	1.13329	1.0832
																																					0.842992	1.7625	1.33469
																																					2.47464	1.46264	1.23069
																																					1.96019	1.24937	0.652954
																																					1.96019	1.07235	1.07048
																																					2.44644	0.763646	0.882668
																																					0.842992	1.38522	1.3472
																																					1.32324		1.0831
																																					1.52022	2.02744	1.36705
																																					2.89888	2.50439	1.44744
																																					1.39008	2.89974	1.01597
																																					1.1882	0.792328	0.652954
																																					2.82663	2.42762	0.872003
																																					1.52022	4.05633	0.990588
																																					2.67137	2.12418	0.635988
																																					2.92244	6.91645	1.07079
																																					1.76386	0.792328	0.635988
																																					2.44644	1.69973	0.589807
																																					1.1882	0.765923	0.830439
																																						0.765923	0.425831
																																						2.56333	1.0831
																																						2.16391	1.70919
																																						2.12418	0.764205
																																						2.42762	0.425831
																																						1.26909	0.997693
																																					1.73229	1.64345	0.997693
																																					1.69251	3.69097	1.35233
																																					2.36759	1.41304	1.30483
																																					2.2066	4.58225	0.829038
																																					1.05529		1.23069
																																					1.58889	3.99988	1.01597
																																					1.7752	3.99988	0.88669
																																					1.08336	0.535497	1.42718
																																					2.14597	0.535497	1.1381
																																					5.5361	0.670501	0.490515
																																					1.02387	0.670501	2.5815
																																					1.9706	1.22573	1.20154
																																					1.08336	5.04703	0.490515
																																					1.2656	7.02057	1.25607
																																					0.540449	3.05576	1.2727
																																					0.540449	1.03218	0.987879
																																					1.02387	1.61734	0.629908
																																					1.10529	2.48583	1.72638
																																					1.24812	1.24739	0.644313
																																					2.64882	0.825995	1.2777
																																					1.00041	0.699347	0.71287
																																					1.86445	0.699347	0.644313
																																					2.64019	1.22573	0.629908
																																					3.42468	1.61473	1.05189
																																					1.63699	1.61473	0.99088
																																					1.90307	0.447699	1.25607
																																					1.36885	0.447699	0.727937
																																					1.63699	0.536728	1.00375
																																					0.588185	0.536728	0.99088
																																					0.588185	1.03218	0.856826
																																					1.14587	1.24739	0.724439
																																					1.36885	2.05868	0.71287
																																					1.14735	0.825995	0.776287
																																					1.43393	1.72977	1.59694
																																					1.14735	1.76819	0.856826
																																						1.86768	1.36542
																																							1.2727
																																						5.36467	0.700774
																																						4.91668	0.740461
																																						4.24222	0.945625
																																						0.784611	1.03837
																																					2.02402	0.784611	0.847569
																																					3.84551	1.89997	0.912361
																																					1.6212	2.84319	0.700774
																																					1.75762	3.08268	0.876839
																																					1.29537	2.57529	1.06235
																																					1.29537	3.36129	0.945625
																																					1.79499	3.36129	0.847569
																																					2.02402	2.68184	0.727937
																																					1.88866	2.14121	0.987767
																																					1.04262	3.50811	0.740461
																																					1.46569	2.14121
																																					1.46569	6.17886
																																					1.61879	2.57529
																																					1.6212	2.68184
																																					1.44501
																																					1.04262	4.6158
																																					1.48356	4.29768	0.792546
																																					1.46582	1.73332	1.32714
																																					1.3023	2.9061	0.787507
																																					1.0805	1.73332	0.787507
																																					1.02957	2.09592	0.588832
																																					1.88866	2.09592	0.57505
																																					1.54853	3.81389	0.584856
																																					1.02957	5.79304	1.05885
																																					1.37449	2.45548	0.921768
																																					1.46582	2.45548	0.921768
																																					0.927245	3.66286	1.68478
																																					0.397157		1.83553
																																					0.652665	3.09701	0.834769
																																					0.826901	2.98007	0.912716
																																					1.08976	2.81007	0.584856
																																					2.79147	2.7416	0.743845
																																					1.30686	2.7416	1.24288
																																					1.0816	1.308	0.57505
																																					0.927245	1.77004	0.749009
																																					1.28812	1.308	0.84652
																																					0.397157	2.86687	0.834769
																																					1.91725	1.02995	1.04091
																																					1.08976	0.786012	1.21333
																																					0.652665	0.786012	0.894518
																																					0.80304	2.94985	0.749009
																																						0.60107	0.924996
																																						0.60107	0.935263
																																						2.81007	0.803093
																																						2.86687	0.803093
																																							1.01416
																																						8.65686	1.31794
																																						2.16623	1.93014
																																						2.87659	0.945893
																																						2.23913	1.23685
																																						3.80756	0.998381
																																						0.503205	1.06356
																																						0.503205	1.21675
																																						2.16623	1.11094
																																						1.83569	1.0341
																																						0.546939	0.812739
																																						1.29627	1.08112
																																						1.29627	0.661538
																																						4.03371	0.671843
																																						0.546939	1.48366
																																						1.78773	0.671843
																																							1.21942
																																						1.83183	0.661538
																																						2.08869	0.864106
																																						1.83183	1.0341
																																						1.43602	1.45162
																																						1.76475	1.02591
																																						1.83115	0.873896
																																						1.43602	1.13695
																																						1.21363	1.51859
																																						1.90059	0.714346
																																						0.566536	0.509231
																																						0.566536	0.835941
																																						1.4051	0.777117
																																						1.21363	0.879031
																																						1.90059	0.509231
																																						0.505271	0.864106
																																						0.505271	0.714346
																																						0.933161	1.12291
																																						1.4051	0.957107
																																						1.75614	0.71697
																																						2.0513	0.86589
																																						2.04041	1.04836
																																						1.46384	0.847663
																																						2.72501	1.48733
																																						4.11633	1.27792
																																						1.46384	0.3984
																																							0.3984
																																						3.87163	0.939883
																																						1.3036	1.06817
																																						1.58519	0.981284
																																						1.58519	0.777117
																																						1.98298	0.957107
																																						1.56138	1.00657
																																						3.91094	0.985817
																																						1.41575	0.71697
																																						1.14965	1.07275
																																						1.60154	1.00657
																																						1.14965	1.52117
																																						1.1694
																																						0.748568
																																						0.748568
																																						1.60154
																																						1.55422
																																						1.55422
																																						1.60163	1.00896
																																						1.60427	1.00896
																																						2.05406	0.552469
																																						1.64383	0.552469
																																						1.65138	0.694064
																																						1.3421	0.955453
																																						2.26319	1.28802
																																						1.56138	1.1704
																																					2.00628	1.64383	1.1704
																																					1.56635	3.91094	0.694064
																																					0.864345	1.52724	0.786909
																																					0.864345	1.52724	1.25846
																																					0.495204	2.85108	0.426282
																																					0.495204	1.80601	1.23236
																																					1.89944	1.06315	0.818859
																																					1.23233	1.66039	0.529746
																																					0.976529	1.06315	0.426282
																																					0.976529	2.00917	1.52189
																																					1.11446	1.66039	1.16657
																																					1.11446	1.3421	0.534633
																																					0.85823		0.534633
																																					0.909284	0.554129	0.685872
																																					0.979522	0.554129	0.995606
																																					3.03395	2.44682	0.579645
																																					0.85823	2.27609	1.05823
																																					0.850409	3.32294	0.579645
																																					2.83817	4.06257	1.06091
																																					1.31657	0.622011	0.672787
																																					0.850409	0.622011	0.464182
																																					2.0139	1.13527	0.824023
																																					1.15575	2.27609	0.464182
																																					1.48998	3.23287	0.597706
																																					1.32055	0.726396	1.58208
																																					1.92883	0.726396	2.23492
																																					2.13164	2.22437	0.921257
																																					0.719545	1.53456	1.26435
																																					2.13164	0.690044	1.01366
																																					2.08166	0.690044	1.28802
																																					1.32055	1.37243	1.17957
																																					0.719545	1.37243	1.17957
																																					2.08166		1.36503
																																					0.802102		0.664171
																																					0.831429		0.995606
																																					0.831429		0.563933
																																					1.71208		0.786909
																																					2.44173		0.921257
																																					0.802102		0.563933
																																							1.02593
																																							1.01989
																																							0.697846
																																							0.6887
																																							0.6887
																																							1.06907
																																							0.919923
																																							0.697846
																																							0.867641
																																							0.721867
																																							0.808832
																																							1.2247
																																							1.01223
																																							1.06907
																																							1.01223
																																							0.596593
																																							0.867641
																																							1.19221
																																							0.596593
																																							1.01989
																																							0.862067
																																							1.05731
																																							1.2247
																																							0.657183
																																							1.46205
																																							0.844399
																																							1.03657
																																							0.712344
																																							0.712344
																																							0.662053
																																							0.866735
																																						1.62606	0.751889
																																						1.54603	0.662053
																																						1.94568	1.45932
																																						0.927309	1.68921
																																						1.92043	1.97684
																																						1.57798	1.68921
																																						1.51654	0.928404
																																						2.73713	0.779406
																																						0.927309	0.607518
																																						1.21555	0.988934
																																						1.4004	0.793872
																																						1.61721	0.866735
																																						1.54603	0.949989
																																						1.62606	0.751889
																																						1.92043	1.21505
																																						1.55079	0.988934
																																						1.11079	1.03657
																																						1.86424	0.984243
																																						1.4004	0.840856
																																						2.74262	0.835016
																																						1.46781	1.10846
																																						0.732618	0.883647
																																						1.6818	1.03255
																																						2.59467	0.607518
																																						1.0956	1.67059
																																						0.887447
																																						1.78986
																																						0.732618
																																						1.24479
																																						0.938646
																																						0.938646
																																						1.35789	0.848385
																																						1.61721	1.29025
																																						2.58134	1.37255
																																						0.720351	1.37255
																																						0.720351	0.677898
																																						0.887447	0.656321
																																						0.611979	0.656321
																																						2.41639	1.20258
																																						2.52376	0.689154
																																						0.82996	0.859076
																																						0.82996	0.776615
																																						1.83138	0.859076
																																						1.58644	0.776615
																																						1.25946	0.997911
																																						0.808657	0.804628
																																						0.611979	1.27692
																																						1.22421	1.30221
																																						0.808657	1.30221
																																						1.74074	0.804628
																																						1.43261	0.689154
																																						1.22421	0.74233
																																						0.582592	1.34695
																																						0.582592	1.33132
																																						1.30439	0.848385
																																						0.89223	1.15428
																																						0.950385	1.21346
																																						0.89223	0.445278
																																						1.16313	1.08603
																																						1.50839	0.445278
																																							0.902008
																																							0.825976
																																							0.893231
																																							0.875925
																																							0.875925
																																							0.997374
																																						3.13239	0.880913
																																						2.00499	0.919018
																																						0.855993	1.14792
																																						0.855993	0.817526
																																						2.86847	0.997911
																																						1.7485	1.15358
																																						1.30468	0.817526
																																						2.19879	0.857177
																																						3.13239	1.00859
																																						0.628903	0.945367
																																						1.68524	0.945367
																																						1.57429	1.29025
																																						1.30373	1.34695
																																						1.99297	1.00746
																																						1.2142	0.819945
																																						0.649786	1.01922
																																						0.628903	1.14792
																																						2.1005	0.819945
																																						0.518359	1.36809
																																						0.518359	0.880913
																																						1.36421	0.919018
																																						2.63902	0.421086
																																						1.75856	0.421086
																																						1.45631	0.531108
																																						1.3807	0.945985
																																						1.1471	0.658646
																																						0.925716	1.24377
																																						0.504477	1.40126
																																						1.03269	0.900352
																																						0.90971	1.07068
																																						0.515163	1.05877
																																						0.515163	1.30758
																																						1.3807	1.63411
																																						0.837898	1.48662
																																						0.504477	0.74752
																																						1.6506	1.13045
																																						1.7485	0.990038
																																						1.65399	0.531108
																																						0.90971	0.420764
																																						2.79083	1.11417
																																						1.98118	0.727085
																																						0.964302	0.420764
																																						1.53607	0.762311
																																						1.06953	0.51771
																																						1.01629	0.892377
																																						0.964302	0.748585
																																						0.531635	0.968656
																																						0.983336	0.953228
																																						2.01143	0.588766
																																						0.613998	0.51771
																																						0.531635	0.75432
																																						1.10207	0.968656
																																						0.983336	1.24377
																																						1.76443	0.952683
																																						1.1783	1.44151
																																						1.05252	1.44151
																																						1.06354	0.588766
																																						1.94298	0.727085
																																						0.613998	0.691898
																																						1.01192	1.25539
																																						1.01192	1.11256
																																						1.89215	1.04994
																																						1.05664	1.04994
																																						0.829516	1.30758
																																						0.829516	0.952683
																																						1.83412	1.48662
																																						2.55709	1.44928
																																						2.35343	1.18961
																																						2.63118	1.15355
																																						1.69884	1.56175
																																						1.69884	1.67898
																																						1.36888	1.21219
																																						2.1135	2.95607
																																						4.48596	1.2185
																																						1.66414	1.36625
																																						2.28546	1.442
																																						2.43189	0.522492
																																						1.20947	0.522492
																																						2.23216	1.01737
																																						1.56683	1.56251
																																						1.80355	1.20427
																																						1.0408	1.79763
																																						0.803839	2.07625
																																						1.80355	1.56251
																																						1.56683	0.907181
																																						1.97805	1.21173
																																						1.0408	1.74536
																																						3.90859	1.21219
																																						0.803839	1.2185
																																						2.43189	1.04521
																																						2.23216	1.04521
																																						1.20947	1.36625
																																						2.32816	0.512039
																																						2.45543	0.512039
																																						2.1135	0.907181
																																						2.23684	1.23482
																																						3.27842	1.56657
																																						1.40376	0.815693
																																						1.29562	1.55788
																																						1.29562	0.66188
																																						1.40376	0.66188
																																						1.88649	3.66281
																																						1.92455	1.12948
																																						1.88649	0.942412
																																						2.23684	0.543931
																																						1.53802	0.794779
																																						1.49679	0.903489
																																						2.36462	0.921031
																																						1.41638	1.07517
																																						1.4001	1.02552
																																						0.953928	1.7404
																																						0.953928	0.935382
																																						2.06414	0.543931
																																						1.69026	0.578797
																																						0.534072	0.560718
																																						1.36652	0.560718
																																						2.05173	0.754899
																																						1.71881	1.11499
																																						1.47444	0.592238
																																						0.534072	1.02552
																																						1.46594	0.76003
																																						1.13333	0.915819
																																						1.19134	0.87121
																																						0.60825	0.602149
																																						2.26564	0.602149
																																						1.46594	0.700223
																																						2.26564	0.87121
																																						2.51558	0.598033
																																						2.51558	0.915819
																																						2.56601	1.70113
																																						2.56601	0.761945
																																						1.27654	0.860623
																																						1.36652	0.845816
																																						1.27654	0.798104
																																						1.41112	0.717185
																																						0.643513	0.700223
																																						1.01473	1.16322
																																						1.58848	0.996486
																																						0.643513	0.85867
																																						1.77285	0.716228
																																						0.919559	0.716228
																																						1.27596	0.717185
																																						0.678646	0.598033
																																						1.13333
																																						0.919559	0.926357
																																						0.678646	0.529639
																																						3.89536	0.709326
																																						1.47444	0.709326
																																							0.529639
																																							0.533045
																																							0.533045
																																							1.00281
																																							3.42004
																																							3.42004
																																						2.31861	2.15227
																																						4.78328	1.31632
																																						2.37956	2.46025
																																						2.28722	0.388479
																																						3.57335	0.388479
																																						2.89911	0.830324
																																						2.28411	0.830324
																																						2.75563	2.16246
																																						1.36859	2.15227
																																						1.63733	2.93221
																																						1.35863	1.29779
																																						1.35863	2.71625
																																						2.89911	1.29779
																																						4.11345	1.68905
																																						2.28411	0.992816
																																						1.39717	1.832
																																						2.65292	1.832
																																						1.36859	1.13686
																																						0.864247	1.72161
																																						0.979721	1.13686
																																						1.61718	1.2122
																																						0.840605	2.67535
																																						0.864247	3.1457
																																						0.960931	0.992816
																																						1.27501	2.2076
																																						0.979721
																																						2.948	1.48961
																																						1.81203	2.68503
																																						0.840605	7.46872
																																						1.40105	0.783183
																																						2.76938	0.708614
																																						1.21	0.708614
																																						1.27501	0.837281
																																						1.223	0.783183
																																						1.4499	1.58902
																																						1.21166	2.34972
																																						1.33765	1.90915
																																						1.21166	0.485909
																																						2.948	0.485909
																																							1.29673
																																							2.39463
																																							2.39463
																																							1.39007
																																							1.39007
																																							1.631
																																						1.16078	1.20133
																																						4.19439	1.20133
																																						1.86342	2.97814
																																						1.16078	1.47757
																																						3.64201	2.31422
																																						2.40464	1.29673
																																						1.57873	1.47757
																																						0.776986	1.61164
																																						0.776986	1.81132
																																						2.0767	1.69329
																																						1.24443	2.46252
																																						1.24114	2.31422
																																						0.761667
																																						0.761667	0.831253
																																						3.12544	0.570563
																																						1.23213	0.736832
																																						1.58952	0.570563
																																						1.22767	0.736832
																																						0.907225	3.66279
																																						2.87542	2.0311
																																						1.17289	3.25717
																																						1.75861	2.98921
																																						2.87542	0.765401
																																						1.34114	0.950131
																																						1.34114	0.504324
																																						3.02258	4.07703
																																						2.13923	1.8178
																																						2.13923	1.8178
																																						1.25891	1.84023
																																						0.907225	0.504324
																																						1.25891	1.84023
																																						1.17289	2.09602
																																						1.35546	1.95812
																																						1.45646	1.26505
																																						1.58952	1.38231
																																						1.45646	1.26505
																																							0.354952
																																							0.354952
																																							1.11487
																																							1.70509
																																							3.95523
																																							1.22141
																																						3.34826	1.68433
																																						0.960826	1.68433
																																						2.69704	1.22141
																																						2.57257
																																						0.960826	1.2301
																																						1.0088	1.2301
																																						2.30864	1.84916
																																						2.72465	3.9512
																																						1.2613	1.42
																																						2.8353	4.57078
																																						0.9369	4.13798
																																						0.9369	1.28867
																																						2.51023	1.55005
																																						1.90118	1.28867
																																						1.2613	1.6925
																																						1.55315	1.35972
																																						2.90788	1.42
																																						1.06063	1.89763
																																						1.06063	4.48778
																																						2.07054	4.56385
																																							1.35972
																																						1.32454	1.57126
																																						0.742506	1.57126
																																						0.742506	1.33225
																																						3.44187	2.40968
																																						3.94717	1.33225
																																						2.30398
																																						2.05045	1.30371
																																						1.17386	4.68829
																																						2.99604	1.43419
																																						1.83074	1.43419
																																						2.30398	1.50689
																																						0.75782	1.51432
																																						0.864473	1.30371
																																						0.75782	3.82014
																																						7.37991	2.07712
																																						2.27792	1.46043
																																						4.79968	1.52218
																																						2.27792	1.52218
																																						1.32454	1.50689
																																						1.17386	1.04359
																																						1.87356	1.04359
																																						2.99604	1.44257
																																						1.83074	3.35171
																																						2.34304	1.31166
																																						2.49061	1.08236
																																						1.07636	1.08236
																																						0.50897	0.836686
																																						0.50897	0.836686
																																						0.615714	5.119
																																						0.615714	3.53719
																																						2.35103	3.53719
																																						0.59006
																																						0.59006	0.449505
																																						2.61588	0.449505
																																						3.01802	1.05403
																																						0.627713	1.25884
																																						0.627713	1.36513
																																						1.07636	0.668326
																																						1.22581	0.668326
																																						1.22581	3.12117
																																						1.06243	4.18207
																																						1.06243	0.911723
																																						2.26251	1.09942
																																						2.26251	0.911723
																																							1.99086
																																							4.18207
																																							1.6194
																																							1.6194
																																							1.29526
																																							1.29526
																																							5.62349
																																							2.99493
																																							2.33352
																																							1.51985
																																							1.51985
																																							1.39278
																																							1.73904
																																							1.73904
																																							1.88864
																																							1.88864
																																							1.79693
																																							2.0902
																																							2.07973
																																							2.78398
																																							1.26383
																																							1.26383
																																							1.84507
																																							1.62111
																																							1.62111
																																							2.0902
																																							0.912221
																																							0.912221
																																							1.44195
																																							3.09033
																																							1.49432
																																							1.12072
																																							1.12072
																																							1.49432
																																							3.09033
																																							2.03955
																																							2.03955
																																							6.71677
																																							4.89599
																																							3.37272
																																							1.57814
																																							1.57814
																																							1.72876
																																							0.579284
																																							0.579284
																																							1.45853
																																							1.45853
																																							3.39531
																																							2.06582
																																							1.27482
																																							1.67135
																																							1.58779
																																							1.74212
																																							1.74212
																																							1.54953
																																							1.22797
																																							1.63871
																																							1.06211
																																							1.22063
																																							1.8237
																																							1.22063
																																							1.37702
																																							1.55369
																																							1.37702
																																							1.58779
																																							7.19119
																																							1.48367
																																							1.63871
																																							1.48367
																																							2.62428
																																							2.62428
																																							1.72745
																																							1.72745
																																							1.73289
																																							3.41184
																																							2.75154
																																							2.75154
																																							1.01683
																																							0.813467
																																							1.67648
																																							0.813467
																																							1.33779
																																							1.01683
																																							3.42467
																																							6.71125
																																							3.2017
																																							4.75153
																																							4.79867
																																							4.92088
																																							0.947983
																																							4.57644
																																							1.80842
																																							2.52461
																																							0.947983
																																							6.77159
																																							1.80842
																																							5.22404
																																							1.38821
																																							1.35574
																																							1.35574
																																							1.60943
																																							1.60943
																																							1.38821
																																							1.55362
																																							2.1365
																																							2.1365
																																							1.61839
																																							1.80037
																																							2.44466
																																							2.61029
																																							1.88149
																																							1.35639
																																							2.27164
																																							2.04559
																																							2.04559
																																							3.01872
																																							1.3346
																																							1.72131
																																							1.35639
																																							1.72131
																																							1.3346
																																							2.15988
																																							2.42362
																																							2.87582
																																							0.770196
																																							0.770196
																																							2.28599
																																							1.51411
																																							1.32585
																																							2.11098
																																							2.63631
																																							1.63794
																																							2.15988
																																							2.42362
																																							2.93143
																																							1.51411
																																							1.32585
																																							1.63794
																																							1.45817
																																							1.45817
																																							1.76086
																																							4.25046
																																							1.76086
																																							1.78829
																																							3.21305
																																							5.27316
																																							1.99429
																																							0.647149
																																							0.647149
																																							1.05981
																																							1.78829
																																							1.67875
																																							0.948161
																																							0.677015
																																							0.677015
																																							3.6031
																																							4.05453
																																							2.63854
																																							1.56518
																																							3.27292
																																							1.56518
																																							0.784876
																																							0.784876
																																							1.23514
																																							1.78111
																																							1.57224
																																							2.20234
																																							1.33887
																																							1.30185
																																							1.47313
																																							0.752632
																																							0.752632
																																							2.89975
																																							2.89975
																																							1.23514
																																							1.78111
																																							2.03824
																																							1.57224
																																							1.30185
																																							3.64414
																																							3.15038
																																							3.96244
																																							2.45332
																																							1.68312
																																							2.29645
																																							1.82448
																																							2.10465
																																							1.4098
																																							3.15997
																																							1.4373
																																							1.62568
																																							1.25755
																																							2.24734
																																							2.45332
																																							1.68312
																																							0.897526
																																							0.897526
																																							1.13699
																																							1.49699
																																							1.13699
																																							1.76411
																																							2.17968
																																							0.854207
																																							0.854207
																																							1.64554
																																							1.4373
																																							0.826429
																																							0.826429
																																							1.69841
																																							2.64623
																																							1.56795
																																							1.56795
																																							0.970693
																																							0.970693
																																							2.17804
																																							6.1282
																																							1.461
																																							3.21954
																																							2.63376
																																							1.05015
																																							2.13445
																																							3.16315
																																							1.48086
																																							1.48086
																																							1.81245
																																							1.94094
																																							1.81245
																																							1.55492
																																							0.963949
																																							1.461
																																							0.853371
																																							0.853371
																																							1.61863
																																							1.69393
																																							0.880811
																																							2.36642
																																							1.33253
																																							2.36642
																																							1.71656
																																							1.24177
																																							1.24177
																																							1.43254
																																							1.71403
																																							0.963949
																																							3.05702
																																							0.880811
																																							0.716291
																																							0.716291
																																							2.49987
																																							1.43254
																																							2.72844
																																							2.72844

## Sheet: Fig 5
			FIG 5a								Fig 5b									Fig 5c
																					Scrbl NT																				Si arl8b NT
																				Cell #	1	2	3	4	5	6	7	8	9	10	11	12	13	14	15	16	17	18	19	20	1	2	3	4	5	6	7	8	9
				Scrbl			Si arl8b													iRUFY3 in LAMP1	0.876	0.866	0.837	0.887	0.89	0.831	0.961	0.968	0.988	0.985	0.978	0.968	0.955	0.989	0.971	0.948					0.898	0.9	0.907	0.849	0.933	0.938	0.912	0.961	0.98
			ARL8b	1	1	1	0.660684	0.56537	0.626716											LAMP1 in iRUFY3	0.873	0.85	0.69	0.792	0.842	0.816	0.8	0.962	0.779	0.952	0.783	0.882	0.918	0.856	0.666	0.797					0.963	0.705	0.79	0.325	0.091	0.12	0.151	0.926	0.927
			iRUFY3	1	1	1	0.732677	0.901578	0.797291
																				iRUFY3 in ARL8b	0.582	0.58	0.574	0.636	0.453	0.522	0.729	0.777	0.87	0.817	0.847	0.742	0.677	0.826	0.876	0.522	0.462	0.535	0.446	0.692	0.463	0.361	0.465	0.467	0.482	0.51	0.565	0.762	0.844
																				ARL8b in iRUFY3	0.866	0.815	0.788	0.86	0.816	0.857	0.693	0.969	0.749	0.934	0.729	0.893	0.91	0.838	0.815	0.783	0.888	0.762	0.867	0.82	0.819	0.059	0.672	0.167	0.08	0.127	0.133	0.89	0.917
[truncated: 152 more columns]

## Sheet: Fig 6
Ext FIG 6 a - b - c
3a			3b			3b
EBSS			EBSS + VPS34 i			VPS34 i
Cell #	LAMP1		Cell #	LAMP1		Cell #	LAMP1
1	0.799		1	0.542		1	0.723
2	0.785		2	0.581		2	0.776
3	0.816		3	0.458		3	0.568
4	0.799		4	0.501		4	0.752
5	0.755		5	0.608		5	0.573
6	0.718		6	0.39		6	0.638
7	0.673		7	0.605		7	0.811
8	0.706		8	0.603		8	0.696
9	0.773		9	0.569		9	0.8
10	0.668		10	0.612		10	0.747
11	0.747		11	0.561		11	0.763
12	0.725		12	0.509		12	0.754
13	0.633		13	0.365		13	0.694
14	0.753		14	0.444		14	0.637
15	0.785		15	0.461		15	0.815
16	0.788		16	0.548		16	0.551
17	0.791		17	0.29		17	0.762
18	0.803		18	0.659		18	0.76
19	0.736		19	0.534		19	0.764
20	0.686		20	0.665		20	0.772
21	0.686		21	0.445		21	0.643
22	0.67		22	0.546		22	0.675
23	0.733		23	0.477		23	0.779
24	0.706		24	0.664		24	0.825
25	0.765		25	0.372		25	0.775
26	0.702		26	0.412		26	0.785
27	0.699		27	0.62		27	0.799
28	0.733		28	0.588		28
29	0.697		29	0.642		29
30	0.799		30	0.572		30
31	0.755		31	0.625		31
32	0.79		32	0.642		32
			33	0.524		33
			34	0.571
			35	0.73
			36	0.584
			37	0.697
			38	0.65
			39	0.731
			40	0.493
			41	0.652
			42	0.537
			43	0.587
			44	0.574
			45	0.579

## Sheet: Figure 7
		FIG 7a									FIG 7b
			Repet 1	Repet 2	Repet 3	Repet 4	Repet 4			Well #	WT	RAW -/-	WT + ΔSifA
		WT	1	1	1	1	1	1		1	550000	517000
		RAW -/-	0.523605	0.497462	0.785922		0.678218	0.611382		2	517000	467000
		WT + ΔSifA		0.193679	0.0441312		0.0457426	0.140758		3	667000	467000
		RAW-iRUFY3				1.07513	0.916549	1.0382		4	417000	367000	567000
		RAW-nRUFY3				0.802206	0.803727	0.598374		5	367000	600000	567000
										6	483000	250000	433000
										7	333000	283000	200000
										8	267000	167000	250000
										9	217000	300000	150000
										10	1000000	1170000	142000
										11	333000	833000	127000
										12	667000	2000000	152000
										13	267000	133000	243000
										14	117000	200000	252000
										15	150000	167000	277000

## Sheet: Figure 8
	FIG 8a							FIG 8b																													FIG 8c
	Cell define as outlier*
		NT		LPS					RAW WT NT						RAW rufy3 -/- NT								RAW WT + LPS						RAW rufy3 -/- + LPS									Repet 1	Repet 2	Repet 3
	Cell #	CD11c cre	rufy3 KO	CD11c cre	rufy3 KO			Hours	Rep 1.1	Rep 1.2	Rep 1.3	Rep 2.1	Rep 2.2	Rep 2.3	Rep 1.1	Rep 1.2	Rep 1.3	Rep 2.1	Rep 2.2	Rep 2.3		Hours	Rep 1.1	Rep 1.2	Rep 1.3	Rep 2.1	Rep 2.2	Rep 2.3	Rep 1.1	Rep 1.2	Rep 1.3	Rep 2.1	Rep 2.2	Rep 2.3			Brain	0.72	0.64	1.75
	1	3.37	21.26	4.89	0.94			0	0	0	0	0	0	0	0	0	0	0	0	0		0	Rep 1.1	Rep 1.2	Rep 1.3	Rep 2.1	Rep 2.2	Rep 2.3	Rep 1.1	Rep 1.2	Rep 1.3	Rep 2.1	Rep 2.2	Rep 2.3			RAW NT	0.0030253	0.0034851	0.0036523
	2	0.43	19.73		6.27			1	3.47	4.03	3.95	3.61	2.18	4.34	0.02	0	0.52	0.31	1.3	0.55		1	0			0	0	0	0			0	0	0			RAW LPS	0.0082063	0.0080915	0.0070147
	3	4.64	16.6		4.22			2	5.85	6.19	5.31	10.07	6.08	8.78	0.77	0.78	0.87	2.17	3.18	2.77		2	3.82			2.81	3.6	3.89	1.08			2.64	0.75	2.71
	4	1.4	9.25	1.06	8.44			3	7.37	8.15	7	11.67	8.45	9.7	1.43	1.97	1.47	3.64	4.53	2.65		3	7.7			4.58	5.78	9.94	2.22			5.58	1.63	3.99
	5	0.77	16.91	5.04	2.91			4	9.86	12.35	11.2	11.72	8.28	12.49	1.83	3.9	2.07	4.31	4.47	3.54		4	9.94			7.9	9.45	15.67	5.53			6.93	4.62	8.5
	6	0.93		0.52	10.42			5	13.01	15.04	15.06	14.65	12.1	13.55	4.63	2.57	3.79	6.02	5.56	4.48		5	15.91			10.09	11.07	19.51	7.65			7.71	6.66	10.88
	7	2.59		8.89	2.54			6	14.46	19.75	16.56	16.01	11.59	15.77	4.01	5.83	2.5	6.32	6.14	4.76		6	18.85			13.83	12.4	22.5	9.06			8.55	8.23	12.45
	8	2.14	21.6	1.65	6.7			7	19.21	21.22	22	20.49	13.19	19.54	5.2	6.14	3.81	5.83	6.44	6.3		7	25.23			17.03	16.44	22.64	10.89			10.41	9.22	13.93
	9		0.99	5.01	2.4			8	22.35	23.57	23.57	24.2	17.12	21.75	5.15	7.1	5.04	8.4	7.25	7.8		8	28.2			23.09	18.89	27.45	12.6			12.13	10.41	15.58
	10			3.51	5.62			9	23.59	24.76	24.81	25.37	18.2	22.31	5.78	7.25	5.29	9.85	8.87	9.4		9	35.64			19.53	20.62	30.79	14.37			12.83	11.97	16.78
	11	2		2.24	7.74			10	24.13	27.61	25.59	24.98	19.31	26.62	6.5	8.72	7.42	10.68	10.65	8.8		10	35.96			23.56	24.47	32.69	16.28			13.06	12.33	16.17
	12		42,06*	1.5	9.91			11	24.44	31.82	30.14	29.97	21.16	27.49	9.58	8.86	8.08	12.6	10.98	8.44		11	37.77			25.34	28.08	34.83	16.95			15.51	12.79	17.44
	13		23.11	1.66	4.93			12	24.42	30.67	28.78	31.57	23.2	31.7	8.88	8.54	7.8	13.8	11.93	9.46		12	38.19			29.27	30	36.34	18.26			15.38	13.89	20.03
	14	0.98	3.53	5.91	6.66			13				33.52	27.01	35.37				13.4	12.77	9.46		13	39.27			31.87	28.77	37.92	18.9			15.93	14.51	19.61
	15	1.19		6.81	1.82			14				35.08	27.09	36.36				15.95	14.43	10.69		14	41.41			31.46	32.38	37.62	20.44			17.78	16.12	21.78
	16			1.4	2.28			15				35.36	28.68	36.24				16.09	13.7	14.93		15	43.33			33.67	32.28	39.46	21.47			18.23	17.29	22.16
	17		19.72	0.95	3.23			16				38.82	30.7	38				18.25	14.44	13.63		16	44.48			34.27	33.35	43.41	21.67			18.49	18.09	23.58
	18	3.94	20.7	1.58	2.55			17				40.94	33.87	41.39				18.87	15.81	14.19		17	45.34			37.32	33.5	41.83	21.68			19.82	18.27	21.2
	19		0.35	1.24	2.66			18				43.36	38.14	45.45				19.35	19.6	19.13		18	47.35			38.3	36.72	46.93	23.79			24.06	20.77	22.77
	20		0.68	3.99	6.15			19				42.27	37.5	46.79				20.64	16.98	18.86		19	47.16			42.79	36.99	47.59	24.7			23.78	19.98	25
	21	5.07	6.19	14.16	6.85			20				46.16	42.21	48.8				19.95	18.14	21.65		20	48.18			42.8	40.28	50.76	25.64			25.06	21.4	25.15
	22	0.92	2.98	1.4				21				46.28	44.29	51.62				21.85	19.5	24.67		21	50.09			48.21	41.15	53.33	26.16			24.24	22.39	28.06
	23		4.16	0.99				22				53.52	49.62	52.11				22.09	22.07	24.33		22	51.65			44.38	46.29	55.84	27			25.69	24.05	28.2
	24		11.36	6.02	4.39			23				57.33	54.07	57.21				22.74	22.81	23.96		23	52.71			51.62	44.73	58.7	29.15			26.74	25.7	30.22
	25	9.75	12.23	5.52	3.57			24				61	55.28	67.84				24.84	24.53	27.85		24	53.01			54.75	48.18	61.74	30.81			27.88	25.4	25.91
	26	15.01		6.11	4.41
	27	22.73		4.48	13.91				rufy3-/- + nRUFY3			rufy3-/- + iRUFY3											rufy3-/- + nRUFY3 + LPS			rufy3-/- + iRUFY3 + LPS
	28	10.47	22.27	8.32	2.54			Hours	Repet 1	Repet 2	Repet 3	Repet 1	Repet 2	Repet 3								Hours	Repet 1	Repet 2	Repet 3	Repet 1	Repet 2	Repet 3	Repet 4
	29	2.71	1.49	14.68	2.79			0	0	0	0	0	0	0								0	0	0	0	0	0	0	0
	30	10.42	14.72	2.85	5.34			1	0.83	0.45	0.45	0.2	2.5	11.72								1	1.84	1.83	-0.12	1.02	2.95	2.61	4.02
	31	9.21	20.28	2.91	9.22			2	1.52	2.98	4.61	2.26	4.35	14.43								2	3.78	0.5	1.02	0.58	3.8	4.44	6.02
	32	1.32	2.45	10.18	9.5			3	1.95	3.16	5.77	4.9	6.82	16.2								3	3.78	0.93	2.15	2.22	9.71	5.43	10.89
	33	3.69	27.46	8.54	1.96			4	1.91	3.56	6.12	9.18	9.89	19.66								4	5.13	1.94	1.08	6.42	12.55	7.08	13.45
	34	4.82	12.32	2.28	13.56			5	2.29	3.42	6.93	9.67	10.47	19.89								5	5.84	2.82	2.2	9.63	15.77	12.13	18.96
	35			1.19	10.19			6	2.47	3.84	7.79	10.71	11.6	21.03								6	5.77	3.38	4.03	12.89	17.93	15.15	23.27
	36			4.34	7.75			7	2.74	4.08	8.08	12.19	12.89	22.57								7	6.1	3.5	6.84	14.83	19.82	17.07	28.9
	37	18.19	3.46	5.65	3.34			8	2.83	6.95	11.52	14.3	15.28	24.42								8	5.66	3.87	7.4	18.3	20.91	18.35	31.89
	38	18.73	24.16	5.38	2.11			9	2.91	7.21	11.02	15.57	16.82	24.64								9	6.95	4	11.92	20.48	21.52	28.77	36.45
	39		10.39	8.13	3.4			10	3.56	8.13	12.95	16.5	17.24	26.38								10	5.25	4.55	8.29	19.41	22.59	26.49	37.64
	40		1.39	5.42	7.58			11	3.76	7.61	12.32	17.77	18.77	27.81								11	6.16	4.94	9.59	25.53	23.85	28.46	38.7
	41	0.41	24.63		1.92			12	4.77	7.8	12.55	20.4	19.69	27.81								12	9.07	5.87	12.9	25.66	27.16	33.21	41.02
	42		21.24		7.87			13	5.17	8.52	13	27.25	21.48	30.26								13	9.09	6.36	12.56	27.17	28.19	34.97	44.93
	43		5.81	14.87	2.81			14	5.56	9.06	15.02	25.35	24.6	34.5								14	8.28	8.51	16.5	29.94	30.66	41.81	44.11
	44	18.57	17.02	25.5	2.65			15	6.68	9.27	15.6	26.6	29.11	35.2								15	9.02	9.34	17.1	36.5	31.12	46.72	44.5
	45	0.85	13.11	4.93	4.89			16	7.36	10.28	14.24	28.5	28.72	39.43								16	11.82	10.57	24.56	38.18	34.08	48.78	48.22
	46	5.86	3.79	2.89	11.56			17	8.39	11.33	15	33.81	31.71	40.53								17	12.52	11.87	24.38	39.33	35.83	51.6	51.12
	47	7.4	6.84	3.04	4.59			18	8.92	12.16	16.47	35.73	33.97	41.37								18	14.89	13.12	22.92	43.47	35.95	53.43	55.17
	48	16.73	11.89	10.06	8			19	9.95	12.58	17.62	39.18	33.98	43.22								19	15.8	14.58	26.95	46.67	39.89	56.9	55.64
	49	4.79	25.2	7.04	5.96			20	11.26	14.96	18.11	44.5	36.29	45.29								20	17.7	17.56	26.57	48.1	41.08	60.34	60.14
	50			26.07	6.01			21	12.22	16.02	17.72	38.16	37.1	44.84								21	18.29	18.81	30.75	52.92	41.15	65.11	66.49
	51			10.26	7.31			22	14.04	16.98	19.84	42.82	38.21	46.58								22	22.07	22.31	37.47	53.66	42.96	66.97	63.55
	52		11.38	5.64	6.66			23	15.44	17.22	20.32	43.3	43.05	50.61								23	26.3	26.11	39.17	54.11	46.16	69.08	70.42
	53		20.6		2.34			24	15.08	18.33	20.84	44.17	40.84	53.25								24	25.7	30.54	36.66	59.04	48.27	69.7	77.7
	54		15.28		1.74
	55		21.43		6.83
	56		18.3		0.85
	57		16.92		12.02
	58		12.36		4.32
	59				3.44
	60				6.14
	61		12.46		2.64
	62		7.67		4.37
	63		14.38		4.57
	64		2.79		3.43
	65		7.65		1.82
	66		4.66		4.52
	67		21.83		3.6
	68		11.17		4.57
	69		15.55		2.68
	70		9.9		1.74
	71		17.31		7.57
	72		8.43		13.4
	73				7.27
	74				4.28
	75				4.25
	76				17.42
	77				7.05
	78				10.12
	79				1.29
	80				5.34
	81
	82
	83				18.69
	84				3.7
	85				5.89
	86				7.31
	87				9.84
	88				6.64
	89				10.28
	90				2.14
	91				0.93
	92				3.04
	93				14.71
	94				3.66
	95				0.83
	96				3.1
	97				16.49
	98				1.62
	99				0.47
	100				1.23
	101				5.26
	102				4.79
	103				3.43
	104				4.79
	105				6.7
	106				1.42
	107				7.23
	108				3.67
	109				1.42
	110				1.61
	111				3.57
	112				2.95
	113				2.64
	114				2.69
	115				1.5
	116				4.84
	117
	118	16.3595	16.8281		22.0135
	119	15.7312	7.8761	7.35203	10.271
	120	12.5201	3.90967	10.16	8.07508
	121	12.5198	3.56879	11.4033
	122	11.779	4.78332	10.2265	3.81034
	123	6.17716	4.3015	9.62598	8.60623
	124	6.92827	7.26528	9.48182	7.6884
	125	7.13112	4.7085	9.38314	30,291135*
	126		5.08937	7.48232
	127		13.1932
	128	15.2501	9.88882	7.56746
	129	18.4141	17.1289		7.62261
	130	15.6367	13.2377	33,21363*	9.91462
	131	14.0897	15.7377	23.1062	3.25628
	132	6.76121	15.1249	20.1688	4.78655
	133	5.15935	7.9364	19.6631	9.31251
	134	6.2623	9.43506	20.1643	6.49934
	135	8.09862	5.89788	20.2149
	136	7.53489	5.89788		6.30971
	137	6.32326	24.4445	20.2414	7.1524
	138	32,0232825*	13.4518	19.6786	4.72624
	139	17.8859	14.5712	10.5174	4.50952
	140	18.4515	12.0463	44,0202825*	8.25955
	141	19.9947	18.5479	8.09153	6.84829
	142	34,406235*	13.673	10.8647	10.5532
	143	11.363		6.51095	1.75827
	144		6.42323		5.58086
	145	7.45523	18.3989	18.8488	24.0637
	146		7.68389	15.0301	24.0466
	147	19.6677	27.0194	9.4657	3.51267
	148	12.5436	20.5423	8.36984	15.4626
	149	7.24883	14.2626	19.8415	18.379
	150	7.90512	8.90842	18.9649	16.7755
	151	9.64662	6.27488	12.5659	5.05261
	152	8.79554	14.2187	21.8684	32.5074
	153	11.1437	19.4861	6.45935	27.8679
	154	10.5935	18.9856		19.8979
	155	14.4886	6.22135	17.7294	3.34529
	156	14.2648	5.95109	5.45283	8.79877
	157	9.73273	7.15982	4.03996	6.77637
	158	9.73273	5.36672	5.45831	15.8944
	159	6.86828	13.8465	31,5982275*	7.59359
	160	17.1444	12.672	14.5048	13.338
	161		10.0123	15.5419	9.03097
	162	8.56109	12.1986	11.5913	7.28463
	163	8.5427	9.60018	18.138	12.921
	164	2.44165	8.57657	11.649	11.1421
	165	12.3988	13.0658	4.47114	24.1188
	166	5.59505	12.8439	3.75938	8.21117
	167	5.06357	13.308	7.26238	16.3714
	168	6.58352	3.47074	12.463	7.19143
	169	17.7559	21.703	21.4662	11.8209
	170	17.8436	10.6238	15.4619	19.1194
	171	18.0706	11.7396	15.281	4.76849
	172	12.9064	15.1433	22.0835	5.14549
	173	5.80016	7.20078	20.9025	4.83266
	174	6.21425	16.2453		5.68213
	175	6.72638	13.2635		2.83026
	176	17.8484	16.8126	19.1046	3.60974
	177		17.1151	23.5854	5.90465
	178	9.28671	13.6556	3.95675	4.39761
	179	14.3087	9.37346	6.36131	4.30828
	180	12.6597	6.05268	8.64332	12.6959
	181	9.91107	2.09786	20.2991	17.5821
	182	11.1256	15.2475	6.61641	2.41037
	183	7.3559	6.94278	8.54625	1.77246
	184	8.00703	6.49418	20.4813	5.2761
	185	7.20433	29.3991	12.2837	4.29473
	186	4.64722	9.01549	17.3753	4.9207
	187	3.09471	3.51138	18.0458	5.95851
	188	5.35995	4.16477	23.0933	3.1734
	189	4.70915	3.60716	12.6123	1.37675
	190	4.8604	5.00875	8.82199	4.69238
	191	4.76042	4.83718	8.45982
	192	4.31763	10.0252	10.4625	8.24278
	193	4.85008	14.0813	13.8504	16.6358
	194	5.69761	10.9231	19.3368	3.69972
	195	6.46967	2.19655	10.9876	5.01262
	196	7.09468	3.11535	6.11589	4.42051
	197	14.2064	4.34762	5.52571	1.36321
	198	3.82356	3.08923	18.0516	12.3911
	199	7.84481	10.0162	6.76734	15.5832
	200	6.06074	34,128885*	14.3284	2.50389
	201	38,887695*	19.1046	14.3284	14.5541
	202	3.49332	24.7119	20.2933	2.66998
	203	43,79292*	3.58878	20.4884	1.62121
	204	38,7861075*	3.29756	8.21762	2.88734
	205	19.9844	5.87595	14.6167	4.94522
	206		3.41818	7.30882	2.78479
	207	3.00699	6.10783	8.31373	6.35164
	208	3.1892	4.38084		12.7417
	209	7.58617	14.5073	22.0619	8.73395
	210	9.22318	23.5138	11.6906	4.46146
	211	3.48816	11.0911	7.61939	3.87677
	212	8.75426	27.546	11.4155	11.4623
	213	3.82646	30.743	7.54457	8.71266
	214	5.32544	14.5577	18.537	7.98091
	215	30,7345725*	22.9604	21.6904	5.57119
	216	16.9367	18.6086	2.91669	7.78096
	217	13.5405	14.726	5.418	1.88437
	218	11.641	16.5694	12.0473	2.77963
	219	10.5032	20.2653	12.0173	8.30566
	220	8.89971	11.47	10.0517	4.02383
	221	18.1658	14.3709	19.7354	7.73194
	222			6.51901	5.53023
	223	30,978705*	18.9553	5.1571	7.25883
	224	15.6206	17.8136	4.51597	20.3527
	225	2.78834	21.9435	8.45788	2.42842
	226	3.6307	18.0468	35,6298*	5.23224
	227	7.86481	20.7651	12.7178
	228	13.7798	4.04899	8.0754	19.1046
	229	3.65909	24.7383	3.54589	23.5854
	230	2.10657	18.1545	5.7434	3.95675
	231		24.4965	10.617	6.38098
	232		28.2581	6.13169	9.00162
	233	10.271	9.95106		1.84535
	234	7.31817	27.766	14.3035	4.09511
	235		27.6341	22.4495	20.2991
	236	3.81034	8.63913	10.8889	6.61641
	237	8.84134	33.8609	13.5173	8.54528
	238	7.78934	4.89652	5.18709	20.4813
	239	30,291135*	4.57982	1.69603
	240		5.47379	19.1868	5.17709
	241		26.286	23.6683	18.8837
	242	7.54811	39,34371*	14.7528	7.86094
	243	9.74337	32,7560025*	9.16319	18.8837
	244	3.22339	25.9013	11.294	7.86094
	245	4.84201	18.18	5.69212	6.21264
	246	9.20512	23.5902	5.30416	13.0938
	247	6.49934	4.36633	12.5762	7.5752
	248	1.42803	5.70793	6.21264	10.4564
	249	1.8518	5.80984	6.6764	10.181
	250	11.9415	3.22532	7.5752	16.0589
	251	2.14204	10.023	8.92067	7.59359
	252		5.43832	10.181	8.46562
	253	6.30971	5.31641	16.0589	10.6841
	254	7.1524	17.9752	7.59359	6.49838
	255	6.84829	14.8772	8.46562	13.922
	256	4.74204	29.1995	10.6841	12.9739
	257	10.5532	9.18286	13.922	12.5214
	258	8.20214	7.34687	12.8626	19.4903
	259	1.75827	2.66804	12.5214	20.5852
	260	5.56538	2.63805	19.4903	6.48451
	261		18.0871	20.5852	7.20143
	262		14.4399	5.54055	5.54055
	263	3.51267	18.8782	6.48451	3.6923
	264	15.6458	4.67883	3.6923	2.54549
	265	18.379	8.41789	3.99029	11.5739
	266	8.54173	6.86893	1.45093	12.8087
	267	16.5601	20.2043	11.5739	3.50912
	268	5.17	18.1129	12.8087	5.65246
	269	5.1013	24.6729	5.50927	6.80023
	270	32,507355*	20.1017	3.47107	4.4189
	271		16.2772	5.52958	11.2672
	272	3.34529	26.0983	7.29592	15.1317
	273	37,231335*	27.8401	15.1175	8.45563
	274	8.79877		8.45563	4.49855
	275	6.67446	1.25066	4.48823	4.86556
	276	15.8944	5.22869	2.33845	4.33505
	277	7.0534	8.60172	9.45247	9.01742
	278	7.0534	6.06107	7.98639	9.45247
	279	7.59359	12.7987	4.77558	2.95023
	280	13.5105	16.5742	4.27216	4.78461
	281	8.96421	12.1437	5.44928	3.63554
	282	7.28463	22.902		3.47526
	283	11.1421	11.4162	8.61978	3.26628
	284	21.3189	15.629	10.9024	4.01771
	285	16.3888	4.3602	23.4032	5.2761
	286	8.127	20.998	11.5026	3.82775
	287	7.19143	27.4828	13.8546	5.15452
	288	11.8844	11.0002	4.75333	5.59441
	289	19.1194	13.3796	9.26059	5.27029
	290	4.76849	7.72162	13.6372	5.41413
	291	4.99101	24.2194	15.7635	5.40155
	292	2.83026	21.1534	1.81084	4.45824
	293	4.83266	24.5584	2.17623	4.0635
	294	5.14549	20.1817	10.5174	4.03415
	295	5.92626	28.3065	2.93185	19.5996
	296	6.56481	14.5212	9.88753
	297	4.32021	24.1688	5.84305	6.60093
	298	7.42976	15.9367		9.39636
	299	7.11435	6.77992	16.3927	15.5193
	300		4.72527	6.37324	7.0463
	301	4.25087	9.87302	5.0152	6.8944
	302	17.5821	13.7788	7.18724	20.2869
	303	12.6762	3.23983	11.4636	8.98517
	304	4.30828	14.2155	0.022575	8.44305
	305	4.39761	15.7583	21.6504	5.14226
	306	2.71448	14.1229		6.18942
	307	2.41037	7.24109	32,45124*	9.75563
	308	2.51647	10.7738	21.9513	9.73047
	309	5.95851	5.90659	12.611	10.0585
	310	4.91877	16.481	14.5164	6.8815
	311	5.29352	30.1895	11.0543	11.3027
	312	4.21604	4.04931	8.25826	7.46168
	313	4.93941	11.8058	4.64013	5.39833
	314	3.1734	24.5935	6.14588	14.7008
	315	1.37675	13.4611	9.60534	11.1269
	316	4.68496	21.8323	2.02853	11.6142
	317	8.12829	22.9659	8.06573	8.22923
	318		7.73806	12.4324	10.3951
	319		13.5353	5.48476	12.7884
	320		2.99538	7.859	13.6305
	321		16.8809	7.74419	16.5946
	322		9.03838	7.88867	14.5454
	323		16.6184		7.5823
	324		18.8121	7.93124	5.29835
	325		10.17	6.91118	11.3314
	326		11.8899	4.92393	27.0287
	327		28.421	12.6881	30,3230625*
	328		27.3954	13.6727	21.1437
	329		31.556	17.8488
	330		22.6585		20.2798
	331		26.1896	9.25123	2.61677
	332		25.8329	9.05354	19.1868
	333		13.1377	9.54826	23.6683
	334		23.4728	11.1469	14.9653
	335		20.4617	7.353	9.16222
	336		19.1075	6.12202	11.294
	337		15.6103	3.39496	5.69212
	338			3.39496	5.30416
	339			5.41219	12.6865
	340			4.84234	6.97309
	341			5.33318
	342			4.10897	34,208865*
	343			2.35425
	344			2.04691	8.45982
	345			2.54227	7.03147
	346			4.89071	7.90931
	347			13.0771	22.337
	348			38,80707*	14.1655
	349			43,79034*	15.1372
	350			38,7873975*	15.5416
	351			19.9815	8.65203
	352			3.49558	8.36952
	353			2.42262	6.41549
	354			1.76214	7.07533
	355			1.15616	14.0039
	356			2.5184	30,9338775*
	357			1.96338	21.4646
	358			2.85832	11.301
	359			6.77411	6.78217
	360			9.61243	9.25414
	361			7.63615	9.01904
	362			6.48612	17.2009
	363			2.6345	20.006
	364			4.13348	15.3765
	365			3.71713	9.05387
	366			8.21085	9.76465
	367			4.82879	3.25241
	368			7.998	2.34328
	369			7.8303	3.02924
	370			8.46917	2.41585
	371			7.98865	7.56875
	372			3.44011	12.6965
	373				8.24503
	374			13.2019	3.0157
	375			2.98474	1.66668
	376			7.58617	14.6889
	377			4.50404	17.3015
	378			8.49272	7.01921
	379			5.42413	10.7567
	380			3.82646	9.82174
	381			30,7345725*	6.1733
	382			16.4069	9.21931
	383			13.5405	11.9251
	384			19.2355	15.2188
	385			19.2355	10.2974
	386			10.5032	5.56055
	387			8.89971	5.34447
	388			19.7792	7.31204
	389				15.1743
	390			31,4402025*	15.3104
	391			12.8045
	392			2.82123
	393			3.79357
	394			3.60878
	395			7.86481
	396			14.1355
	397			3.70327
	398			2.04658
	399			13.742

## Sheet: Figure 9
	FIG 9a									FIG 9b															FIG 9c											FIG 9d													FIG 9e
																																				I-Ad alpha qPCR													RAW-iRufy3
																																					Raw WT					Raw R3							0.837
											RAW WT						RAW -/-								% cells	MHC II -				MHC II +							Repet 1	Repet 2	Repet 3	Repet 4	Repet 5	Repet 1	Repet 2	Repet 3	Repet 4	Repet 5			0.864
	IFNy	Repet 1	Repet 2	Repet 3	Repet 4	Repet 5	Repet 6			IFNy	Repet 1	Repet 2	Repet 3	Repet 4	Repet 5	Repet 6	Repet 1	Repet 2	Repet 3	Repet 4	Repet 5	Repet 6			WT	100				0						0h	0.348738	0.0234529	0.0268282	0.0158519	0.18804		0.115592	0.179153	0.0145765				0.856
	0	1	1	1	1	1	1			0	88.6	16.8	0	133		98.4	74.4	16.1	0	103	113				rufy3 -/-	100				0						6h	1.00004	1.06131	1.00011	1.00342	1.01592		14.691	3.99416	3.16657				0.822
	6h	1.55063	0.907037	0.779815	3.27694		1.14594			6h	116	55.9	0		114	122	143	86.9	8						WT + IFN-y	44.4	71.4	66.7	62	55.6	28.6	33.3	38			12h	3.75778	12.389	8.81376	6.86081	5.36609		70.6083	24.9061	20.0795				0.846
	12h	1.57789	1.82842	0.94829	2.36559		1.36004			12h	304	317.9	90	351		358	1522	915.9	477	777					rufy3 -/- + IFN-y	4.2	25	8.3	19.3	95.8	75	91.7	80.7			18h	27.1852	44.4715	32.4365	67.119	14.7956		193.405	95.7361	200.047				0.797
	18h	1.76054	2.27962	1.69753	1.86832	3.29	1.33487			18h	1254	1761.9	1761		941	1999	8737	6525.9	8493		6367															24h	97.1021	82.726	47.0869	183.5	19.722		419.8	180.84	473.794				0.828
	24h	1.62595	2.87283	1.3205	2.02249		1.21038			24h	3021	6047.9	15711	2951		6219	18065	16287.9	27660	17292																													0.841
																																																	0.881
																																				I-Ad beta qPCR													0.808
																																					Raw WT					Raw R3							0.831
																																					RC37 1	RC37 2	RC37 3	RC37.4	RC37.5	RC37 1	RC37 2	RC37 3	RC37.4	RC37.5			0.865
																																				0h	0.479573	0.00656143	0.34596	0.0217757	0.134832		0.0900357	0.60626	0.145294				0.865
																																				6h	1.0008	1.05969	1.0509	1.0004	1.00051		6.6912	4.01122	4.42602				0.862
																																				12h	3.86215	7.67221	4.64539	5.77082	4.06538		41.1029	14.7164	25.2833				0.837
																																				18h	26.653	13.221	10.7	35.7441	11.2625		69.9968	37.4462	105.614				0.708
																																				24h	77.4368	26.6405	18.0141	112.939	14.8948		145.24	55.2195	216.037				0.804
																																																	0.777
																																																	0.796
																																				I-Ad CIITA qPCR													0.722
																																					Raw WT					Raw R3							0.804
																																					RC37 1	RC37 2	RC37 3	RC37.4	RC37.5	RC37 1	RC37 2	RC37 3	RC37.4	RC37.5
																																				0h	0.0105574	0.00046339	0.00150219	0.288037	0.0127751		0.00570277	0.0127601	0.0011474
																																				6h	1.10308	1.00215	1.00374	1.00198	1.0051		3.86982	2.32764	1.76764
																																				12h	1.29337	1.84618	1.66563	1.30679	1.76404		4.74553	3.01146	4.89461
																																				18h	2.7092	1.31072	1.73165	3.09567	2.4631		4.37328	4.16305	8.18272
																																				24h	9.34122	1.50104	3.12053	6.9294	2.83816		6.26693	5.58737	15.0773
																																				I-Ad IFNγR1 qPCR
																																					Raw WT					Raw R3
																																					RC37 1	RC37 2	RC37 3	RC37.4	RC37.5	RC37 1	RC37 2	RC37 3	RC37.4	RC37.5
																																				0h	1.00287	1.00087	1.00254	1.01299	1.02384		0.815326	1.07251	1.61181
																																				6h	0.698978	0.689751	0.607102	0.469045	0.507736		0.777955	0.841487	0.536309
																																				12h	0.805748	0.596623	0.362073	0.466102	0.485343		0.2415	0.592191	0.411135
																																				18h	0.651468	0.466406	0.627863	0.610416	0.690282		0.49664	0.327583	0.789841
																																				24h	0.641604	0.505746	0.208968	0.503678	0.541996		0.321022	0.333898	0.82251
[truncated: 17 more columns]

## Sheet: Figure 10
	FIG 10a																FIG 10b											FIG 10c																					FIG 10f
																																																	Mouse #

		Myeloid panel																CD11c Cre				CD11c RUFY3 -/-							Lymphoïd panel
		Neutrophils	Eosinophils	Macrophages	cDC	pDC	Monocytes	NK	cDC1	imat cDC1	mat cDC1	cDC2	imat cDC2	mat cDC2			Mouse #	No injection	PBS	8h low LPS	16h High LPS								Naive CD8	CM CD8	EM CD8	NKT	NK CD11b+Ly6C+	NK CD11b+Ly6C-	NK CD11b-Ly6C+	NK CD11b-Ly6C-	B1 Bc	B2 Bc	IgDlo B2 Bc	IgD+ B2 Bc	Naive gd	CM gd	EM gd	Naive CD4	CM CD4	EM CD4			Unfected
	CD11c cre 1	0.937125	0.94479	0.931065	1.18412	1.13995	0.981799	1.15502	0.762021	1.00913	0.855874	1.08744	0.979863	1.08951			1	1.28848	1.31656	1.19262	1.48559	1.12624	1.23621	1.54889	1.41504			CD11c cre 1	1.0846	0.92863	0.780865	1.00849	0.864562	0.979222	0.907237	1.43461	1.06774	0.996943	0.868232	1.0706	0.988123	1.06588	0.967464	1.0203	1.142	0.764782			Day 3
	CD11c cre 2	1.27019	1.51272	1.07136	1.16959	0.985007	1.77892	1.1243	1.22916	1.02992	0.459702	0.910329	0.969288	1.12611			2	1.1402	1.04121	1.11494	1.27019	0.965804	1.16008	1.78332	1.32115			CD11c cre 2	1.10955	0.883724	0.775818	1.18879	1.00509	0.926119	1.37554	0.922442	1.26012	0.988722	0.916649	1.04412	1.07368	0.994381	0.973162	0.966847	1.20904	0.901915			Day 7
	CD11c cre 3	1.03051	1.64879	0.94331	1.04174	0.88789	1.04613	0.978319	0.873887	0.958398	1.65278	1.05195	0.955071	1.19935			3	0.785433	1.24734	1.21876	1.5974	0.82677	0.778261	1.68018	1.28516			CD11c cre 3	1.07839	0.936638	0.938723	1.20975	0.911594	1.03742	1.03161	1.02887	0.983267	1.00061	0.940999	1.03168	0.974806	1.06537	0.935118	0.961519	1.21254	0.902891
	CD11c cre 4	1.24924	0.912615	1.1215	1.06022	1.10524	0.945247	0.992412	1.05966	1.00273	1.00918	0.97672	1.00021	1.00285			4	0.967012	0.693648	0.862173	1.29148	0.90375	0.822956	1.24291	1.55547			CD11c cre 4	0.939183	1.10123	1.10623	0.810135	1.13163	1.03112	0.769067	0.815025	0.975885	1.00122	1.00032	0.998972	0.890415	1.08729	1.00099	0.984438	0.914397	1.15448
	CD11c cre 5	0.734666	0.696868	0.803777	0.872737	1.12459	0.645882	0.942232	0.898064	0.994741	1.06534	1.04056	1.01673	0.929334			5	0.874236	0.960407	0.802032	0.743293	1.2536	1.13864	1.24563	1.56394			CD11c cre 5	0.975819	0.890687	1.46204	0.722702	1.0881	1.03899	0.735156	0.908063	0.649837	1.015	1.07372	0.961445	1.06005	0.911511	1.08001	1.07826	0.778711	1.03727
	CD11c cre 6	1.15281	0.689428	1.19094	0.788923	0.926085	1.08698	0.948516	1.03523	0.993815	1.13759	0.986836	1.02351	0.895519			6	0.84719	1.09485	1.10002	1.08745	1.02943	1.07795	1.55887	1.38997			CD11c cre 6	0.925997	1.07289	0.948354	1.13723	0.958568	1.04619	1.04913	0.885276	0.967053	1.00154	1.08647	0.954033	1.06872	0.812959	1.13504	0.976204	0.874161	1.16623			Unfected
	CD11c cre 7	0.625462	0.594787	0.938047	0.882668	0.83123	0.515038	0.859208	1.14198	1.01127	0.819535	0.946168	1.05533	0.757328			7	0.777396	0.8362	0.87245	0.885407	0.88884	1,855495092*	1.42451	0,924863827*			CD11c cre 7	0.886452	1.18621	0.98797	0.922905	1.04046	0.940942	1.13226	1.00572	1.09609	0.99596	1.11361	0.93915	0.944213	1.06261	0.90821	1.01243	0.869153	1.07243			Day 3
	CD11c Cre rufy3 ko 1	1.25965	1.21013	1.55757	1.28205	1.35358	1.9259	1.49597	0.92035	0.962296	1.61257	1.03375	0.872029	1.57233			8		0.813318	0.848618	1.00519		1.18885	1.04841	1.36098			CD11c Cre rufy3 ko 1	0.900148	1.45065	0.827594	0.84571	0.752396	1.02394	0.851497	1.56286	1.56645	0.974991	1.07967	0.9575	0.862871	1.21417	1.02007	0.936988	1.3221	0.873014			Day 7
	CD11c Cre rufy3 ko 2	0.846717	1.24286	1.32524	0.891903	2.52534	1.46115	1.0948	1.04956	0.948534	1.87621	0.981898	0.817337	1.81656			9		0.649484	1.30065	0.905499		1.18372	1.57639	1.72766			CD11c Cre rufy3 ko 2	0.91293	1.30673	1.72165	1.0625	0.699848	1.00054	1.02769	1.6026	1.38728	0.98272	1.06538	0.965056	0.944599	0.998618	1.26126	0.953066	1.15772	0.970425
	CD11c Cre rufy3 ko 3	0.810575	1.03251	1.21728	0.923316	1.18266	0.896229	1.27366	1.06541	0.953232	1.75357	0.977933	0.834692	1.73743			10		0.77874	1.16341	0.882773		0.700103	0.974526	1.33416			CD11c Cre rufy3 ko 3	0.956818	1.31782	0.624956	0.896197	0.825742	0.960333	0.912347	1.57663	1.45444	0.979982	0.931391	1.03582	0.921369	1.14888	0.980405	0.9869	1.09551	0.969141
	CD11c Cre rufy3 ko 4	0.976862	0.94056	1.19164	0.857135	1.20407	0.991629	0.920162	1.20145	0.926784	2.17189	0.926074	0.793625	1.91948			11		1.25736	0,56246671*	1.21771				1.62424			CD11c Cre rufy3 ko 4	0.989518	1.21755	0.667973	0.935197	0.691149	0.979819	1.27886	1.47707	1.50678	0.977842	0.954065	1.02369	0.826299	1.25183	1.03528	0.868387	1.33197	1.06846
	CD11c Cre rufy3 ko 5	0.889007	0.259272	1.01211	0.86831	1.27063	0.771097	1.66548	1.15428	0.976897	1.37389	0.940929	0.961491	1.18169			12		1.07908		1.31986							CD11c Cre rufy3 ko 5	0.882055	1.502	0.829549	0.633974	0.922864	1.12307	0.65989	1.02831	0.718715	1.01199	1.14818	0.92084	1.05321	1.0555	0.708892	1.06839	0.89429	0.96693			Unfected
	CD11c Cre rufy3 ko 6	0.953904	0.54445	0.93768	1.02133	1.1224	0.875901	1.41905	1.14317	1.02015	0.727784	0.943729	1.06474	0.716534			13		1.15643		1.27994							CD11c Cre rufy3 ko 6	1.04029	0.91094	1.46212	0.628477	1.09301	1.13503	0.581349	0.698243	0.568851	1.01864	1.0915	0.951474	0.995336	0.843153	0.938999	0.96631	0.79882	1.31268			Day 3
	CD11c Cre rufy3 ko 7	0.523696	0.524329	1.0021	0.595803	0.980558	0.427667	0.93238	1.31881	0.942187	1.96543	0.878086	0.911246	1.40703			14		1.16639		1.38104							CD11c Cre rufy3 ko 7	0.972897	1.19837	0.988032	0.763835	0.727892	1.02036	1.03043	1.4732	0.704439	1.01281	1.35007	0.814991	1.23543	0.813209	0.682915	1.03547	0.974661	1.00796			Day 7
	CD11c Cre rufy3 ko 8	0.799415	0.854158	1.10704	0.742334	0.956722	0.929464	0.43685	1.28453	0.987736	1.23066	0.890484	0.970011	1.13955			15		0.884359		1.27404							CD11c Cre rufy3 ko 8	1.01977	1.06878	1.02724	0.828387	0.789685	1.01457	1.14283	1.26753	0.813901	1.00805	1.2012	0.892913	1.08014	0.907393	0.96345	1.06345	1.0048	0.879066
																	16				1.67049
																	Outlier*
		Myeloid panel																											Lymphoïd panel																				Unfected
		Neutrophils	Eosinophils	Macrophages	cDC	pDC	Monocytes	NK	cDC1	imat cDC1	mat cDC1	cDC2	imat cDC2	mat cDC2															Naive CD8	CM CD8	EM CD8	NKT	NK CD11b+Ly6C+	NK CD11b+Ly6C-	NK CD11b-Ly6C+	NK CD11b-Ly6C-	B1 Bc	B2 Bc	IgDlo B2 Bc	IgD+ B2 Bc	Naive gd	CM gd	EM gd	Naive CD4	CM CD4	EM CD4			Day 3
	CD11c cre 1	-0.0626787	-0.0638986	-0.0116425	0.0618784	0.000720359	0.168937	-0.00100434	-0.162164	0.017504	-0.232329	0.0504459	0.0477703	-0.161628														CD11c cre 1	-0.0322276	0.0954794	-0.0827358	-0.0479536	0.0655729	-0.0381487	0.0241272	-0.0240438	0.0344396	-0.00160674	-0.0904897	0.0452519	-0.0859153	0.110604	-0.0443974	-0.0212451	0.0249698	0.0260473			Day 7
	CD11c cre 2	0.0476653	0.0311666	-0.112939	0.176092	0.122437	0.0715724	0.168836	-0.0404308	0.021307	-0.249614	0.01295	0.0294225	-0.0993138														CD11c cre 2	-0.0399877	0.107065	0.00357413	0.135305	-0.084532	0.0146022	-0.023507	0.115779	-0.122305	0.00561765	-0.0112637	0.00574985	-0.0408783	-0.0649931	0.303007	-0.0406057	-0.0658209	0.237555
	CD11c cre 3	0.0150135	0.032732	0.124582	-0.237971	-0.123157	-0.240509	-0.167831	0.202595	-0.038811	0.481943	-0.0633959	-0.0771928	0.260942														CD11c cre 3	0.0722153	-0.202544	0.0791617	-0.0873519	0.018959	0.0235465	-0.000620276	-0.0917354	0.0878653	-0.00401091	0.101753	-0.0510018	0.126794	-0.0456111	-0.25861	0.0618508	0.0408511	-0.263602
	CD11c Cre rufy3 ko 1	0.646974	0.0784208	0.105524	-0.0781701	0.220022	0.387555	0.451739	0.307558	-0.0504593	0.618185	-0.0954448	-0.187037	0.623331														CD11c Cre rufy3 ko 1	-0.0523929	0.216503	-0.412725	-0.294104	-0.191756	0.0638402	-0.238302	0.302656	0.181469	-0.00853823	-0.0838707	0.0409807	-0.119325	0.220667	-0.162877	0.0998895	-0.161019	-0.11913
	CD11c Cre rufy3 ko 2	-0.0246304	-0.277448	0.0693261	-0.220961	0.320756	-0.0568245	0.294647	0.352659	-0.0772767	0.937723	-0.108986	-0.204336	0.684729														CD11c Cre rufy3 ko 2	-0.0388376	0.122911	0.0352753	-0.391534	-0.282105	0.0483315	-0.0570279	0.37356	-0.130217	0.00597496	0.235261	-0.117439	-0.0102624	0.00696222	0.0146113	0.0343368	-0.0545745	-0.061372			Unfected
	CD11c Cre rufy3 ko 3	-0.280206	-0.0868753	0.63096	-0.298685	0.242518	-0.307999	0.0364489	0.225666	-0.0670848	0.825519	-0.0705983	-0.106939	0.36764														CD11c Cre rufy3 ko 3	0.0631776	-0.107662	-0.394748	-0.0342597	-0.259351	0.0389213	0.0475705	0.293018	-0.119425	0.0054473	0.0707904	-0.0353623	-0.0118755	0.0188641	-0.120496	0.0151786	0.0916984	-0.171837			Day 3
	CD11c Cre rufy3 ko 4	-0.428475	0.389255	0.205286	-0.299848	0.197386	-0.238834	-0.267818	0.386067	-0.13748	1.66099	-0.120956	-0.185304	0.622799														CD11c Cre rufy3 ko 4	0.049598	-0.0707944	-0.440621	-0.0393602	-0.353547	0.00815052	0.245175	0.39925	-0.15321	0.00701585	0.0933061	-0.0462636	0.0667487	-0.0551459	-0.0527459	-0.0180742	0.0116447	0.0718165			Day 7


																																																	Unfected
																																																	Day 3
																																																	Day 7


																																																	Unfected
																																																	Day 3
																																																	Day 7


																																																	Unfected
																																																	Day 3
																																																	Day 7
[truncated: 14 more columns]

[truncated: 7 more sheets: Extended figure 1, Extended Fiure 2, Ext 3, Ext fig 4, Extended figure 5, Extended figure 6, Extended figure 7]
